# Supplementary material for: Factors influencing adults’ immunization practices: a pilot survey study of a diverse, urban community in central Ohio
Source: BMC Public Health. 2016 May 23;16:424. doi: 10.1186/s12889-016-3107-9 (PMC4877755; doi:10.1186/s12889-016-3107-9)
Supplement: Additional file 1: — "Dataset". (XLSX 97 kb) [file 12889_2016_3107_MOESM1_ESM.xlsx]

## Sheet: DATA
ID	Spanish_Survey	Q1	Q2	Q3	Q4A	Q4B	Q4C	Q4D	Q4E	Q4F	Q4G	Q4H	Q4I	Q4J	Q4K	Q4L	Q4M	Q4N	Q4O	Q4P	Q4P_Blank_Response	Q5	Q6	Q7	Q8	Q9	Q10	Q11	Q12	Q13	Q14	Q15	Q16	Q17	Q18	Q19	Medicaid	Medicare	VA	Insurance_340B	Commercial	NoInsurance	Gender	Education	Age	AfricanAmerican	African	Hispanic	Somali
1	No	Never	No	Every 3-6 months	Very likely	Very likely	Neutral	Neutral	Somewhat likely	Very likely	Very likely	Very likely	Neutral	Very likely	Very likely	Very likely	Very likely	Neutral	Neutral			Yes	No	No	No	No	Yes	No	No	No	No	Yes	Yes	Yes	No	20	No	No	No	No	Yes	No	Male	College Education (or equivalent)	18-30	Yes	No	No	No
2	No	Always	Yes	Every 3-6 months	Somewhat likely	Very likely	Somewhat likely	Not very likely	.	Neutral	Somewhat likely	Somewhat likely	Somewhat likely	Very likely	.	.	Not at all likely	Not at all likely	Not at all likely			Yes	Yes	.	Yes	Yes	Yes	No	Yes	Yes	.	Yes	Yes	Yes	Yes	20	Yes	No	.	No	No	No	Female	Less than High School Education (or equivalent)	18-30	Yes	No	No	No
3	No	Sometimes	No	Every 7-12 months	Neutral	Somewhat likely	Somewhat likely	Somewhat likely	Neutral	Somewhat likely	Somewhat likely	Neutral	Neutral	Somewhat likely	Somewhat likely	Neutral	Somewhat likely	Not very likely	Somewhat likely			No	Yes	No	No	Yes	No	No	No	No	No	Yes	No	Yes	Yes	20	Yes	No	No	No	No	No	Female	High School Education (or equivalent)	18-30	Yes	No	No	No
4	No	Always	Yes	Every 1-2 months	Very likely	Very likely	Very likely	Very likely	Very likely	Very likely	Somewhat likely	Neutral	Not very likely	Not very likely	Not at all likely	Not at all likely	Not at all likely	Not at all likely	Not at all likely			Yes	Yes	No	Yes	Yes	Yes	No	Yes	No	Yes	No	Yes	Yes	Yes	20	Yes	No	No	No	No	No	Female	College Education (or equivalent)	51-60	No	No	No	No
5	No	Never	No	Every 2-3 years	Somewhat likely	Somewhat likely	Not at all likely	Neutral	Very likely	Neutral	Neutral	Somewhat likely	Not at all likely	Not very likely	Somewhat likely	Somewhat likely	Neutral	Neutral	Somewhat likely			No	Yes	No	No	Yes	No	No	No	No	No	Yes	Yes	Yes	Yes	10	No	No	No	No	No	Yes	Female	College Education (or equivalent)	31-40	Yes	No	No	No
6	No	Sometimes	No	Every 2-3 years	Not very likely	Very likely	Neutral	Neutral	Not at all likely	Very likely	Very likely	Not at all likely	Not at all likely	Not at all likely	Not at all likely	Somewhat likely	Somewhat likely	Not at all likely	Neutral			Yes	No	No	No	Yes	No	No	No	No	No	Yes	Yes	Yes	No	20	No	No	No	No	No	Yes	Male	College Education (or equivalent)	41-50	Yes	No	No	No
7	No	Always	Yes	Every 3-6 months	Very likely	Very likely	Very likely	Not very likely	Not very likely	Very likely	Very likely	Not very likely	Not at all likely	Not at all likely	Not at all likely	Not at all likely	Not very likely	Not very likely	Not at all likely			Yes	Yes	Yes	Yes	Yes	No	No	No	No	No	No	No	Yes	Yes	20	No	No	No	No	Yes	No	Male	College Education (or equivalent)	51-60	Yes	No	No	No
8	Yes	Always	Yes	Every 7-12 months	Not very likely	Very likely	Somewhat likely	Somewhat likely	Somewhat likely	Somewhat likely	Somewhat likely	Somewhat likely	Somewhat likely	Somewhat likely	Somewhat likely	Very likely	Very likely	Somewhat likely	Somewhat likely			Yes	Yes	No	No	No	Yes	No	No	No	No	Yes	Yes	Yes	Yes	20	No	No	No	No	No	Yes	Male	High School Education (or equivalent)	31-40	No	No	Yes	No
9	No	.	.	.	Very likely	Very likely	Very likely	Very likely	Very likely	Very likely	Very likely	Very likely	Very likely	Very likely	Very likely	Not very likely	Somewhat likely	Very likely	Somewhat likely			Yes	Yes	Yes	Yes	No	No	No	No	No	No	No	No	No	No	0	Yes	No	No	No	No	No	Female	High School Education (or equivalent)	41-50	No	No	No	No
10	No	Always	Yes	Every 3-6 months	Neutral	Very likely	Not at all likely	Somewhat likely	Neutral	Very likely	Very likely	Very likely	Not at all likely	Not at all likely	Not at all likely	Not at all likely	Not at all likely	Somewhat likely	Not at all likely			Yes	Yes	No	Yes	No	Yes	No	No	No	No	Yes	Yes	Yes	Yes	20	Yes	No	No	No	No	No	Female	College Education (or equivalent)	18-30	Yes	No	No	No
11	No	Always	Yes	Every 3-6 months	Not very likely	Very likely	Very likely	Very likely	Very likely	Very likely	Very likely	Very likely	Very likely	Not very likely	Very likely	Very likely	Neutral	Not at all likely	Neutral			Yes	Yes	Yes	Yes	Yes	Yes	No	Yes	No	Yes	Yes	Yes	Yes	Yes	.	No	Yes	No	No	No	No	Female	College Education (or equivalent)	51-60	Yes	No	No	No
12	No	Always	Yes	Every 2-3 years	Very likely	Very likely	Neutral	Not at all likely	Not at all likely	Very likely	Very likely	Very likely	Somewhat likely	Very likely	Not at all likely	Not at all likely	Neutral	Very likely	Very likely			Yes	Yes	No	No	Yes	Yes	No	Yes	No	Yes	Yes	Yes	Yes	Yes	20	No	No	No	No	Yes	No	Male	Less than High School Education (or equivalent)	41-50	Yes	No	No	No
13	No	Always	Yes	Every 3-6 months	Very likely	Very likely	Not at all likely	Not at all likely	Somewhat likely	Somewhat likely	Very likely	Not very likely	Not at all likely	Not at all likely	Not at all likely	Not very likely	Not at all likely	Not at all likely	Somewhat likely			Yes	Yes	Yes	No	No	Yes	No	No	No	No	Yes	No	Yes	Yes	20	No	No	No	No	Yes	No	Male	College Education (or equivalent)	61-70	No	No	No	No
14	No	Always	Yes	Every 3-6 months	Very likely	Very likely	Very likely	Very likely	Somewhat likely	Very likely	Very likely	Very likely	Very likely	Very likely	Not at all likely	Neutral	Not very likely	Not very likely	Somewhat likely			Yes	Yes	No	Yes	Yes	No	No	Yes	No	No	Yes	Yes	Yes	Yes	10	No	Yes	No	No	No	No	Female	College Education (or equivalent)	61-70	Yes	No	No	No
15	No	Always	Yes	Every 7-12 months	Neutral	Somewhat likely	Somewhat likely	Somewhat likely	Somewhat likely	Very likely	Very likely	Very likely	Not very likely	Very likely	Not very likely	Neutral	Neutral	Neutral	Not very likely			Yes	Yes	No	Yes	Yes	Yes	No	Yes	No	No	No	Yes	Yes	Yes	.	No	Yes	No	No	No	No	Male	High School Education (or equivalent)	>70	No	No	No	No
16	No	Always	Yes	Every 7-12 months	Very likely	Very likely	Neutral	Neutral	Somewhat likely	Very likely	Very likely	Somewhat likely	Very likely	Neutral	Not at all likely	Somewhat likely	Not very likely	Somewhat likely	Not very likely			Yes	Yes	Yes	Yes	No	Yes	No	Yes	No	Yes	No	Yes	Yes	Yes	20	No	Yes	No	No	No	No	Female	College Education (or equivalent)	61-70	No	No	No	No
17	Yes	Never	No	Every 2-3 years	Not at all likely	Not at all likely	Not at all likely	Not at all likely	Not at all likely	Not at all likely	Not at all likely	Very likely	Not at all likely	Very likely	Very likely	Not at all likely	Not at all likely	Not at all likely	Not at all likely			Yes	Yes	No	Yes	No	Yes	No	Yes	No	Yes	Yes	Yes	Yes	Yes	0	No	No	No	No	No	Yes	Female	Less than High School Education (or equivalent)	18-30	No	No	Yes	No
18	No	Sometimes	No	Every 1-2 months	Not at all likely	Not at all likely	Not at all likely	Not at all likely	Not at all likely	Not at all likely	Not at all likely	Not very likely	Not at all likely	Not very likely	Not at all likely	Not at all likely	Not at all likely	Not at all likely	Not at all likely			Yes	Yes	No	Yes	No	Yes	No	Yes	No	Yes	Yes	Yes	Yes	Yes	0	No	No	No	No	No	Yes	Male	Less than High School Education (or equivalent)	18-30	No	No	Yes	No
19	No	Sometimes	No	Every 10 years	Neutral	Neutral	Somewhat likely	Neutral	Very likely	Very likely	Very likely	Very likely	Not very likely	Not very likely	Not very likely	Neutral	Not very likely	Neutral	Very likely			Yes	Yes	No	Yes	No	No	No	Yes	No	Yes	Yes	Yes	Yes	Yes	20	No	No	No	No	Yes	No	Male	Graduate Education (or equivalent)	>70	No	No	No	No
20	No	Always	Yes	Every 7-12 months	Neutral	Very likely	Neutral	Neutral	Not at all likely	.	Very likely	Not very likely	Not at all likely	Not at all likely	Not at all likely	Not at all likely	Not at all likely	Not at all likely	Not at all likely			Yes	Yes	No	No	No	No	No	No	No	No	No	Yes	Yes	Yes	20	No	No	No	No	Yes	No	Female	High School Education (or equivalent)	61-70	No	No	No	No
21	No	Never	No	Every 2-3 years	Not very likely	Somewhat likely	Not very likely	Not very likely	Very likely	Very likely	Very likely	Very likely	Not very likely	Very likely	Very likely	Very likely	Neutral	Not at all likely	Very likely			Yes	No	No	Yes	No	Yes	No	Yes	No	Yes	No	Yes	Yes	Yes	20	No	No	No	No	Yes	No	Male	College Education (or equivalent)	18-30	Yes	No	No	No
22	No	Never	No	Every 7-12 months	Neutral	Very likely	Very likely	Somewhat likely	Very likely	Very likely	Neutral	Neutral	Not very likely	Very likely	Very likely	Very likely	Very likely	Very likely	Neutral			Yes	No	No	No	Yes	Yes	No	No	No	Yes	No	Yes	Yes	Yes	10	Yes	No	No	No	No	No	Male	Graduate Education (or equivalent)	18-30	Yes	No	Yes	No
23	No	Sometimes	No	Every 10 years	Somewhat likely	Very likely	Neutral	Neutral	Somewhat likely	Somewhat likely	Neutral	Neutral	Not at all likely	Neutral	Neutral	Very likely	Neutral	Neutral	Not very likely			Yes	Yes	No	No	Yes	No	No	No	No	Yes	No	Yes	No	Yes	15	No	No	No	No	No	Yes	Male	High School Education (or equivalent)	18-30	Yes	No	No	No
24	No	Never	No	Every 7-12 months	Neutral	Somewhat likely	Not at all likely	Not at all likely	Not at all likely	Somewhat likely	Neutral	Not very likely	Neutral	Not at all likely	Somewhat likely	Not at all likely	Very likely	Neutral	Neutral			Yes	Yes	No	No	No	No	No	No	No	No	No	No	No	Yes	20	No	No	No	No	Yes	No	Male	Graduate Education (or equivalent)	31-40	No	No	No	No
25	No	Sometimes	Yes	Every 3-6 months	Very likely	Very likely	Somewhat likely	Somewhat likely	Neutral	Very likely	Very likely	Somewhat likely	Neutral	Neutral	Not at all likely	Not at all likely	Neutral	Somewhat likely	Not at all likely			Yes	Yes	No	Yes	No	Yes	No	Yes	No	No	No	Yes	Yes	Yes	15	No	No	No	No	Yes	No	Female	Graduate Education (or equivalent)	41-50	Yes	No	No	No
26	No	Sometimes	Yes	Every 3-6 months	Neutral	Somewhat likely	Not at all likely	Not at all likely	Somewhat likely	Very likely	Very likely	Very likely	Neutral	Not at all likely	Not at all likely	Somewhat likely	Not very likely	Not at all likely	Not at all likely			Yes	Yes	Yes	Yes	Yes	Yes	No	Yes	No	No	No	Yes	Yes	Yes	20	No	No	No	No	Yes	No	Female	Graduate Education (or equivalent)	31-40	Yes	No	No	No
27	No	Always	Yes	Every 3-6 months	Very likely	Very likely	Not very likely	Neutral	Not at all likely	Very likely	Very likely	Neutral	Neutral	Not at all likely	Not at all likely	Not at all likely	Not at all likely	Very likely	Not at all likely			Yes	Yes	No	No	No	No	No	No	No	No	No	Yes	Yes	Yes	20	No	Yes	No	No	No	No	Female	College Education (or equivalent)	>70	No	No	No	No
28	No	Sometimes	Yes	Every 7-12 months	Somewhat likely	Very likely	Not at all likely	Not at all likely	Not at all likely	Somewhat likely	Somewhat likely	Somewhat likely	Somewhat likely	Somewhat likely	Not at all likely	Not at all likely	Not at all likely	Not at all likely	Not at all likely			Yes	Yes	No	Yes	No	Yes	No	Yes	No	Yes	No	No	Yes	Yes	20	No	No	No	No	Yes	No	Female	Graduate Education (or equivalent)	61-70	No	No	No	No
29	No	Sometimes	Yes	Every 3-6 months	Neutral	Somewhat likely	Neutral	Neutral	Somewhat likely	Very likely	Somewhat likely	Neutral	Somewhat likely	Somewhat likely	Neutral	Not very likely	Somewhat likely	Neutral	Somewhat likely			Yes	Yes	No	No	Yes	Yes	No	No	No	No	No	No	No	No	10	Yes	No	No	No	No	No	Female	.	18-30	Yes	No	No	No
30	No	Sometimes	No	Every 7-12 months	Somewhat likely	Very likely	Very likely	Very likely	Very likely	Very likely	Very likely	Very likely	Not at all likely	Not at all likely	Not at all likely	Not at all likely	Not at all likely	Very likely	Not at all likely			Yes	Yes	No	Yes	Yes	No	No	Yes	No	No	Yes	No	Yes	Yes	20	No	No	No	No	No	Yes	Male	College Education (or equivalent)	41-50	Yes	No	No	No
31	No	Sometimes	No	Every 7-12 months	Very likely	Very likely	Not at all likely	Very likely	Neutral	Very likely	Very likely	Not at all likely	Neutral	Not at all likely	Very likely	Not very likely	Not very likely	Not at all likely	Not very likely			Yes	Yes	No	Yes	No	Yes	No	Yes	No	Yes	Yes	Yes	Yes	Yes	20	No	No	No	No	Yes	No	Female	Graduate Education (or equivalent)	31-40	No	No	No	No
32	No	Sometimes	Yes	Every 3-6 months	Very likely	Very likely	Neutral	Neutral	Somewhat likely	Very likely	Very likely	Somewhat likely	Somewhat likely	Neutral	Not at all likely	Neutral	Not very likely	Very likely	Not very likely			.	.	.	.	.	.	.	.	.	.	.	.	.	.	10	Yes	No	No	No	No	No	Female	College Education (or equivalent)	51-60	No	No	No	No
33	No	Always	Yes	Every 3-6 months	Not very likely	Very likely	Neutral	Not at all likely	Very likely	Very likely	Very likely	Very likely	Not at all likely	Not at all likely	Not at all likely	Somewhat likely	Neutral	Not at all likely	Neutral			Yes	Yes	Yes	No	No	No	No	No	No	No	No	Yes	Yes	Yes	20	No	No	No	No	Yes	No	Female	College Education (or equivalent)	51-60	Yes	No	No	No
34	No	Always	Yes	Every 7-12 months	Very likely	Very likely	Very likely	Very likely	Somewhat likely	Very likely	Very likely	Not very likely	Not very likely	Not very likely	Not very likely	Not very likely	Not at all likely	Not at all likely	Not very likely			Yes	Yes	No	Yes	No	Yes	No	Yes	No	Yes	.	Yes	Yes	Yes	20	No	No	No	No	Yes	No	Female	Graduate Education (or equivalent)	61-70	No	No	No	No
35	No	Never	No	Every 2-3 years	Neutral	Somewhat likely	Not at all likely	Not at all likely	Somewhat likely	Not very likely	Not very likely	Somewhat likely	Somewhat likely	Somewhat likely	Somewhat likely	Very likely	Very likely	Not at all likely	Somewhat likely			Yes	No	No	No	No	No	No	No	No	Yes	No	Yes	Yes	Yes	20	No	No	No	No	No	Yes	Female	Graduate Education (or equivalent)	61-70	No	No	No	No
36	No	Sometimes	No	Every 7-12 months	Very likely	Very likely	Not at all likely	Somewhat likely	Neutral	Very likely	Very likely	Somewhat likely	Not very likely	Not very likely	Not very likely	Somewhat likely	Not very likely	Not at all likely	Neutral			Yes	Yes	No	Yes	No	Yes	No	Yes	No	Yes	No	Yes	Yes	Yes	20	Yes	No	No	No	No	No	Female	High School Education (or equivalent)	18-30	No	No	No	No
37	No	Never	No	Every 3-6 months	Somewhat likely	Somewhat likely	Not at all likely	Not at all likely	Very likely	Very likely	Somewhat likely	Neutral	Neutral	Not at all likely	Neutral	Somewhat likely	Somewhat likely	Neutral	Neutral			Yes	Yes	No	No	Yes	No	No	No	No	No	No	No	Yes	No	20	No	No	No	No	Yes	No	Male	College Education (or equivalent)	51-60	No	No	No	No
38	No	Sometimes	No	Every 7-12 months	Somewhat likely	Somewhat likely	Neutral	Somewhat likely	Very likely	Very likely	Very likely	Very likely	Somewhat likely	Neutral	Neutral	Somewhat likely	Neutral	Neutral	Not very likely			Yes	Yes	No	No	No	No	No	No	No	Yes	No	Yes	Yes	No	10	No	Yes	No	No	No	No	Female	High School Education (or equivalent)	18-30	Yes	No	No	No
39	No	Never	No	Every 3-6 months	Not at all likely	Not at all likely	Neutral	Very likely	Very likely	Very likely	Not very likely	Not at all likely	Not at all likely	Not at all likely	Very likely	Not at all likely	Very likely	Not at all likely	Not at all likely			No	No	No	No	Yes	No	No	No	.	No	No	No	No	No	0	No	No	No	Yes	No	No	Female	High School Education (or equivalent)	51-60	No	Yes	No	No
40	No	Always	Yes	Every 3-6 months	Very likely	Very likely	Neutral	Neutral	Neutral	Very likely	Very likely	Neutral	Neutral	Not at all likely	Not at all likely	Neutral	Not at all likely	Neutral	Neutral			Yes	Yes	No	Yes	Yes	Yes	No	Yes	No	Yes	Yes	Yes	Yes	Yes	20	Yes	No	No	No	No	No	Female	College Education (or equivalent)	41-50	Yes	No	No	No
41	No	Always	Yes	Every 3-6 months	Not at all likely	Not at all likely	Not at all likely	Not at all likely	Not at all likely	Not at all likely	Not at all likely	Not at all likely	Not at all likely	Not at all likely	Not at all likely	Not at all likely	Not at all likely	Not at all likely	Not at all likely			Yes	Yes	No	Yes	Yes	No	No	Yes	No	Yes	No	Yes	Yes	Yes	20	Yes	Yes	No	No	No	No	Male	High School Education (or equivalent)	61-70	Yes	No	No	No
42	No	.	.	.	Not very likely	Neutral	.	Very likely	Neutral	.	Neutral	Very likely	Neutral	Somewhat likely	Very likely	Very likely	Neutral	Not at all likely	Neutral			Yes	No	Yes	Yes	No	No	No	Yes	No	Yes	No	Yes	Yes	No	20	No	No	No	No	Yes	No	Male	High School Education (or equivalent)	>70	Yes	No	No	No
43	No	Always	Yes	Every 1-2 months	Very likely	Very likely	Somewhat likely	Somewhat likely	Somewhat likely	Very likely	Very likely	Somewhat likely	Somewhat likely	Very likely	Very likely	Somewhat likely	Neutral	Somewhat likely	Somewhat likely			No	Yes	No	No	Yes	No	No	No	No	No	No	No	Yes	Yes	10	No	No	No	No	Yes	No	Male	High School Education (or equivalent)	51-60	Yes	No	No	No
44	No	Sometimes	Yes	Every 7-12 months	Somewhat likely	Very likely	Very likely	Very likely	Very likely	Somewhat likely	Somewhat likely	Neutral	Not at all likely	Not at all likely	Not at all likely	Neutral	Neutral	Not at all likely	Very likely			Yes	Yes	No	Yes	No	Yes	No	Yes	No	Yes	Yes	Yes	Yes	Yes	20	No	No	No	No	No	Yes	Female	College Education (or equivalent)	41-50	No	No	No	No
45	No	Sometimes	No	Every 3-6 months	Somewhat likely	Very likely	Somewhat likely	Somewhat likely	Very likely	Very likely	Very likely	Very likely	Very likely	Very likely	Very likely	Very likely	Neutral	Neutral	Neutral			Yes	Yes	No	Yes	Yes	No	No	No	No	No	Yes	Yes	Yes	Yes	10	Yes	No	No	No	No	No	Female	High School Education (or equivalent)	41-50	Yes	No	No	No
46	No	Always	Yes	Every 3-6 months	Neutral	Very likely	Very likely	Very likely	Neutral	Neutral	Neutral	Neutral	Neutral	Somewhat likely	Very likely	Somewhat likely	Somewhat likely	Somewhat likely	Somewhat likely			Yes	Yes	No	No	Yes	No	No	No	No	.	No	No	Yes	Yes	15	Yes	No	No	No	No	No	Female	High School Education (or equivalent)	31-40	Yes	No	No	No
47	No	Sometimes	Yes	.	Somewhat likely	Somewhat likely	Somewhat likely	Very likely	Somewhat likely	Somewhat likely	Somewhat likely	Somewhat likely	Somewhat likely	Not at all likely	Not at all likely	Not at all likely	Not very likely	Neutral	Neutral			No	Yes	No	No	No	No	No	No	No	No	No	No	Yes	Yes	15	No	No	No	No	Yes	No	Female	College Education (or equivalent)	18-30	No	No	No	No
48	No	Never	No	Every 7-12 months	Not at all likely	Neutral	Very likely	Very likely	Very likely	Very likely	Very likely	Neutral	Neutral	Not at all likely	Not at all likely	Very likely	Very likely	Not at all likely	Very likely			Yes	No	No	No	No	No	No	No	No	No	Yes	Yes	Yes	Yes	20	Yes	No	No	No	Yes	No	Female	Graduate Education (or equivalent)	31-40	Yes	No	No	No
49	No	Never	No	Every 7-12 months	Not very likely	Not at all likely	Not at all likely	Not at all likely	Very likely	Somewhat likely	Somewhat likely	Not at all likely	Not at all likely	Not at all likely	Not at all likely	Very likely	Very likely	Somewhat likely	Very likely			Yes	No	No	No	No	Yes	No	No	No	No	Yes	Yes	Yes	Yes	20	No	No	No	No	Yes	No	Female	Graduate Education (or equivalent)	31-40	No	No	No	No
50	No	Sometimes	Yes	Every 1-2 months	Not very likely	Somewhat likely	Not at all likely	Not at all likely	Neutral	Somewhat likely	Not very likely	Neutral	Not very likely	Not very likely	Not very likely	Very likely	Not very likely	Neutral	Not at all likely			Yes	Yes	Yes	Yes	Yes	Yes	No	No	No	No	No	Yes	Yes	Yes	10	Yes	Yes	No	No	No	No	Transgender: Male to Female	High School Education (or equivalent)	61-70	Yes	No	No	No
51	No	Never	No	Every 1-2 months	Neutral	Very likely	Somewhat likely	Not very likely	Very likely	Very likely	Very likely	Neutral	Not at all likely	Neutral	Not at all likely	Very likely	Very likely	Not at all likely	Neutral			Yes	No	No	Yes	Yes	No	No	Yes	No	Yes	Yes	No	Yes	Yes	0	Yes	No	No	No	No	Yes	Female	High School Education (or equivalent)	18-30	Yes	No	No	No
52	No	Always	Yes	Every 3-6 months	Not very likely	Very likely	Very likely	Very likely	Very likely	Very likely	Very likely	Somewhat likely	Not at all likely	Not at all likely	Not very likely	Somewhat likely	Not at all likely	Not at all likely	Not at all likely			Yes	Yes	.	No	No	Yes	No	No	No	No	Yes	Yes	Yes	No	20	No	No	No	No	Yes	No	Female	College Education (or equivalent)	41-50	Yes	No	No	No
53	No	Always	Yes	Every 1-2 months	Very likely	Very likely	Neutral	Very likely	Somewhat likely	Very likely	Very likely	Very likely	Very likely	Very likely	Not at all likely	Not at all likely	Not at all likely	Very likely	Not at all likely			Yes	Yes	No	No	No	Yes	No	No	No	No	No	Yes	Yes	Yes	20	No	No	No	No	No	Yes	Female	High School Education (or equivalent)	51-60	Yes	No	No	No
54	No	Always	Yes	Every 3-6 months	Somewhat likely	Very likely	Neutral	Neutral	Very likely	Very likely	Very likely	Neutral	Somewhat likely	Very likely	Not at all likely	Not at all likely	Not at all likely	Very likely	Neutral			Yes	Yes	Yes	Yes	Yes	Yes	No	Yes	No	No	Yes	Yes	Yes	Yes	15	No	No	No	No	Yes	No	Male	High School Education (or equivalent)	51-60	No	No	No	No
55	No	Always	Yes	Every 1-2 months	Very likely	Very likely	Not very likely	Not at all likely	Very likely	Not very likely	Very likely	Very likely	Not at all likely	Not very likely	Not at all likely	Not at all likely	Not very likely	Not at all likely	Not at all likely			Yes	Yes	No	No	Yes	Yes	No	No	No	No	Yes	Yes	Yes	Yes	0	Yes	No	No	No	No	No	Female	Less than High School Education (or equivalent)	51-60	No	No	No	No
56	No	Always	No	Every 2-3 years	Very likely	Very likely	Very likely	Very likely	Neutral	Very likely	Very likely	Not at all likely	Not at all likely	Not at all likely	Not at all likely	Somewhat likely	Not at all likely	Neutral	Not at all likely			Yes	Yes	No	No	No	No	No	No	No	No	Yes	Yes	Yes	Yes	20	Yes	No	No	No	No	No	Female	College Education (or equivalent)	18-30	Yes	No	No	No
57	No	Always	Yes	Every 1-2 months	Very likely	Very likely	Neutral	Not at all likely	Not at all likely	Very likely	Very likely	Somewhat likely	Not at all likely	Not at all likely	Not very likely	Neutral	Not at all likely	Not at all likely	Not at all likely			Yes	Yes	No	Yes	Yes	Yes	No	No	No	No	No	No	Yes	Yes	20	No	Yes	No	No	No	No	Female	Graduate Education (or equivalent)	51-60	No	No	No	No
58	No	Sometimes	Yes	Every 3-6 months	Neutral	.	Somewhat likely	Somewhat likely	Neutral	Very likely	Very likely	Very likely	Very likely	Very likely	Neutral	Somewhat likely	Somewhat likely	Neutral	Somewhat likely			Yes	Yes	No	No	Yes	No	No	Yes	No	No	Yes	Yes	Yes	Yes	0	Yes	No	No	No	No	No	Female	Graduate Education (or equivalent)	18-30	Yes	No	No	No
59	No	Always	No	Every 1-2 months	Not very likely	Not very likely	Not very likely	Somewhat likely	Very likely	Very likely	Very likely	Very likely	Very likely	Not very likely	Very likely	Very likely	Very likely	Very likely	Very likely			Yes	Yes	Yes	Yes	No	Yes	No	Yes	No	Yes	Yes	Yes	Yes	Yes	0	No	No	No	No	No	Yes	Female	College Education (or equivalent)	41-50	Yes	No	No	No
60	No	Sometimes	No	Every 3-6 months	Neutral	Somewhat likely	Not at all likely	Not at all likely	Neutral	Very likely	Very likely	Very likely	Very likely	Very likely	Neutral	Somewhat likely	Neutral	Somewhat likely	Neutral			Yes	Yes	Yes	No	Yes	No	No	No	No	No	No	Yes	Yes	Yes	0	Yes	Yes	No	No	No	No	Male	College Education (or equivalent)	61-70	Yes	No	No	No
61	No	Always	Yes	Every 1-2 months	Very likely	Very likely	Not at all likely	Not at all likely	Not at all likely	Very likely	Very likely	Very likely	Somewhat likely	Very likely	Not at all likely	Very likely	Not at all likely	Not at all likely	Not at all likely			Yes	Yes	No	Yes	Yes	Yes	No	No	No	No	Yes	No	Yes	Yes	20	Yes	No	No	No	No	No	Female	Less than High School Education (or equivalent)	51-60	Yes	No	No	No
62	No	Sometimes	No	Every 1-2 months	Neutral	.	Neutral	Neutral	Neutral	Very likely	Very likely	Neutral	Not at all likely	Neutral	Not at all likely	Not at all likely	Not at all likely	Not at all likely	Neutral			Yes	Yes	Yes	No	No	Yes	No	Yes	No	Yes	No	Yes	Yes	Yes	20	No	Yes	No	No	No	No	Female	High School Education (or equivalent)	18-30	Yes	No	No	No
63	No	Sometimes	Yes	Every 1-2 months	Not very likely	Very likely	Not at all likely	Very likely	Very likely	Very likely	Very likely	Neutral	Not at all likely	Very likely	Very likely	Not very likely	Not at all likely	Somewhat likely	Very likely	Very likely	if vaccine can cause illness	No	Yes	Yes	No	Yes	No	No	No	No	No	Yes	No	Yes	Yes	10	No	No	No	Yes	Yes	No	Female	High School Education (or equivalent)	51-60	Yes	No	No	No
64	No	Sometimes	No	Every 3-6 months	Neutral	Very likely	Not at all likely	Neutral	Very likely	Neutral	Neutral	Somewhat likely	Not at all likely	Not at all likely	Not very likely	Very likely	Not at all likely	Neutral	Very likely			.	.	.	.	.	.	.	.	.	.	.	.	.	.	20	.	.	.	.	.	.	Female	High School Education (or equivalent)	51-60	Yes	No	No	No
65	No	Sometimes	No	Every 1-2 months	Somewhat likely	Somewhat likely	Somewhat likely	.	Neutral	Very likely	Very likely	Very likely	Somewhat likely	Somewhat likely	Not at all likely	Neutral	.	Neutral	Neutral			Yes	Yes	No	Yes	Yes	No	No	Yes	Yes	Yes	Yes	Yes	Yes	No	10	No	No	No	No	No	No	.	College Education (or equivalent)	18-30	No	No	No	No
66	No	Always	Yes	Every 3-6 months	Somewhat likely	Very likely	Not very likely	Not at all likely	Somewhat likely	Very likely	Very likely	Very likely	.	Not at all likely	Neutral	Neutral	Not at all likely	Not at all likely	Somewhat likely			Yes	Yes	Yes	Yes	No	No	No	No	No	No	No	No	.	Yes	10	No	No	No	No	Yes	No	Female	High School Education (or equivalent)	61-70	Yes	No	No	No
67	No	Always	Yes	Every 3-6 months	.	Very likely	Very likely	Very likely	Somewhat likely	Very likely	.	Not at all likely	Very likely	.	Not very likely	Somewhat likely	Not very likely	Very likely	.			No	Yes	No	No	No	No	No	No	No	No	No	No	Yes	No	0	No	No	No	No	Yes	No	Female	High School Education (or equivalent)	51-60	No	No	No	No
68	No	Sometimes	No	Every 7-12 months	Somewhat likely	Neutral	Somewhat likely	Very likely	Not very likely	Neutral	Not very likely	Somewhat likely	Neutral	Somewhat likely	Somewhat likely	Not very likely	Somewhat likely	Not at all likely	Neutral			No	Yes	No	No	No	No	No	No	No	No	No	Yes	Yes	Yes	10	No	No	No	No	No	Yes	Female	High School Education (or equivalent)	18-30	No	Yes	No	No
69	No	Sometimes	Yes	.	Somewhat likely	Neutral	Neutral	Neutral	Not very likely	Neutral	Neutral	Not very likely	Not very likely	Neutral	Not very likely	Very likely	Neutral	Not at all likely	Not very likely			No	Yes	No	No	No	No	No	No	.	No	Yes	No	Yes	Yes	0	Yes	No	No	No	No	No	Female	College Education (or equivalent)	18-30	Yes	No	No	No
70	No	Always	Yes	Every 3-6 months	Somewhat likely	Somewhat likely	Neutral	Not very likely	Somewhat likely	Very likely	Somewhat likely	Very likely	Not at all likely	Not very likely	Not very likely	Somewhat likely	Somewhat likely	Very likely	Neutral			No	Yes	No	Yes	Yes	No	No	No	No	No	No	No	Yes	Yes	20	No	No	No	No	No	Yes	Female	High School Education (or equivalent)	41-50	Yes	No	No	No
71	No	Always	Yes	Every 1-2 months	Neutral	Very likely	Neutral	Neutral	Not very likely	Somewhat likely	Very likely	Neutral	Not very likely	Neutral	Not at all likely	Not very likely	Not very likely	Neutral	Not very likely			Yes	Yes	Yes	Yes	Yes	No	No	No	No	No	Yes	Yes	Yes	Yes	20	Yes	No	No	No	No	No	Female	High School Education (or equivalent)	18-30	No	No	No	No
72	No	Always	Yes	Every 7-12 months	Not at all likely	Very likely	Not at all likely	Very likely	Very likely	Very likely	Very likely	Somewhat likely	Not at all likely	Not at all likely	Not at all likely	Not at all likely	Not at all likely	Very likely	Not at all likely			Yes	Yes	No	No	Yes	No	No	Yes	No	No	No	Yes	Yes	Yes	10	No	No	No	No	No	Yes	Female	.	18-30	Yes	No	No	No
73	No	Sometimes	Yes	Every 1-2 months	Not at all likely	Somewhat likely	Somewhat likely	Somewhat likely	Neutral	Very likely	Not very likely	Somewhat likely	Very likely	Not very likely	Neutral	Somewhat likely	Not very likely	Neutral	Neutral			No	Yes	No	No	No	Yes	No	Yes	No	No	Yes	No	Yes	No	0	No	Yes	No	No	No	No	Female	High School Education (or equivalent)	31-40	Yes	No	No	No
74	No	Sometimes	Yes	Every 2-3 years	Somewhat likely	Somewhat likely	Neutral	Somewhat likely	Not very likely	Somewhat likely	Somewhat likely	Very likely	Not very likely	Not very likely	Somewhat likely	Not very likely	Not very likely	Somewhat likely	Not very likely			Yes	Yes	No	No	No	Yes	No	No	No	Yes	Yes	Yes	Yes	Yes	20	No	No	No	No	No	Yes	Male	Graduate Education (or equivalent)	41-50	No	Yes	No	No
75	No	Always	Yes	Every 3-6 months	Very likely	Very likely	Somewhat likely	Somewhat likely	Not very likely	Somewhat likely	Somewhat likely	Very likely	Not very likely	Somewhat likely	Not at all likely	Very likely	Not at all likely	Not at all likely	Not at all likely			Yes	Yes	No	Yes	No	Yes	No	Yes	No	Yes	Yes	Yes	Yes	Yes	10	No	No	No	Yes	No	No	Female	Less than High School Education (or equivalent)	18-30	No	No	No	No
76	No	Always	Yes	Every 3-6 months	Somewhat likely	Very likely	Not very likely	Not very likely	Not at all likely	Very likely	Very likely	Not at all likely	Not at all likely	Not at all likely	Somewhat likely	Not at all likely	Not at all likely	Not at all likely	Not at all likely			No	Yes	No	No	No	No	No	No	No	No	Yes	No	Yes	Yes	10	No	No	No	Yes	No	No	Female	College Education (or equivalent)	41-50	Yes	No	No	No
77	No	Sometimes	Yes	Every 1-2 months	Somewhat likely	Somewhat likely	Neutral	Neutral	Neutral	Somewhat likely	Somewhat likely	Neutral	Somewhat likely	Neutral	Neutral	Somewhat likely	Neutral	Neutral	Neutral			Yes	Yes	No	Yes	No	Yes	No	Yes	No	Yes	No	Yes	Yes	Yes	10	Yes	No	No	No	No	No	.	.	31-40	No	No	No	No
78	No	Always	Yes	Every 3-6 months	Very likely	Very likely	Very likely	Very likely	Not at all likely	Very likely	Very likely	Very likely	Very likely	Very likely	Not at all likely	Not at all likely	Neutral	Very likely	Not at all likely			Yes	Yes	No	No	No	No	No	No	No	No	No	No	Yes	No	0	Yes	Yes	No	No	No	No	Male	High School Education (or equivalent)	51-60	No	No	No	No
79	No	Sometimes	No	Every 3-6 months	Not very likely	Very likely	Very likely	Very likely	Not at all likely	Very likely	Very likely	Very likely	Not at all likely	Very likely	Very likely	Very likely	Very likely	Very likely	Not at all likely			Yes	Yes	No	No	Yes	No	Yes	No	Yes	No	Yes	No	No	No	10	No	No	No	No	No	Yes	Female	Less than High School Education (or equivalent)	51-60	Yes	No	No	No
80	No	Always	Yes	Every 1-2 months	Not at all likely	Very likely	Somewhat likely	Somewhat likely	Not very likely	Very likely	Very likely	Neutral	Somewhat likely	Very likely	.	Not at all likely	Not at all likely	Not very likely	Somewhat likely			Yes	Yes	No	No	No	No	No	No	No	No	No	Yes	Yes	No	20	No	Yes	No	No	No	No	Female	College Education (or equivalent)	61-70	Yes	No	No	No
81	No	Always	No	Every 3-6 months	Very likely	Very likely	Very likely	Very likely	Very likely	Very likely	Very likely	Neutral	Very likely	Not at all likely	Neutral	Somewhat likely	Neutral	Very likely	Very likely			Yes	Yes	No	Yes	No	Yes	No	Yes	No	Yes	Yes	Yes	Yes	Yes	10	No	No	No	No	Yes	No	Female	College Education (or equivalent)	41-50	No	No	No	No
82	No	Sometimes	Yes	Every 7-12 months	Somewhat likely	Very likely	Not at all likely	Very likely	Neutral	Very likely	Very likely	Not at all likely	Not at all likely	Very likely	Not at all likely	Somewhat likely	Not at all likely	Not at all likely	Not at all likely			Yes	Yes	No	Yes	No	No	No	Yes	No	Yes	Yes	Yes	Yes	Yes	20	Yes	No	No	No	No	No	Female	High School Education (or equivalent)	18-30	Yes	No	No	No
83	No	Always	Yes	Every 3-6 months	Neutral	Neutral	Not very likely	Neutral	Somewhat likely	Neutral	Neutral	Not at all likely	Not at all likely	Neutral	Somewhat likely	Neutral	Neutral	Not at all likely	Neutral			Yes	Yes	Yes	Yes	No	Yes	No	No	No	No	No	Yes	Yes	Yes	10	No	No	No	No	Yes	No	Female	College Education (or equivalent)	51-60	Yes	No	No	No
84	No	Never	No	Every 3-6 months	Somewhat likely	Very likely	Very likely	Somewhat likely	Somewhat likely	Neutral	Neutral	Neutral	Neutral	Neutral	Somewhat likely	Somewhat likely	Neutral	Neutral	Not very likely			Yes	Yes	No	Yes	Yes	No	No	Yes	No	No	No	Yes	Yes	Yes	10	No	Yes	No	No	No	No	Female	High School Education (or equivalent)	51-60	No	Yes	No	No
85	No	Never	No	Every 1-2 months	Not at all likely	Very likely	Very likely	Very likely	Very likely	Very likely	Very likely	Very likely	Very likely	Very likely	Very likely	Very likely	Very likely	Not at all likely	Not at all likely			No	No	No	No	Yes	No	No	No	Yes	No	No	Yes	Yes	Yes	10	Yes	Yes	No	No	No	No	Male	High School Education (or equivalent)	41-50	No	No	No	No
86	No	Always	Yes	Every 3-6 months	Neutral	Very likely	Very likely	Very likely	Neutral	Very likely	Very likely	Very likely	Very likely	Very likely	Not at all likely	Very likely	Neutral	Neutral	Neutral			Yes	Yes	No	Yes	Yes	Yes	No	Yes	No	Yes	Yes	No	Yes	No	20	Yes	No	No	No	No	No	Female	High School Education (or equivalent)	18-30	Yes	No	No	No
87	No	Sometimes	No	Every 3-6 months	Not very likely	Somewhat likely	Not at all likely	Not at all likely	Very likely	Very likely	Somewhat likely	Neutral	Not at all likely	Not at all likely	Not at all likely	Somewhat likely	Somewhat likely	Not very likely	Somewhat likely			Yes	No	No	Yes	Yes	No	No	No	No	No	No	No	Yes	Yes	15	No	No	No	No	No	Yes	Male	College Education (or equivalent)	51-60	No	No	No	No
88	No	Sometimes	Yes	Every 3-6 months	Somewhat likely	Very likely	Very likely	Somewhat likely	Not at all likely	Somewhat likely	Somewhat likely	Not very likely	Not very likely	Not very likely	Not very likely	Very likely	Not at all likely	Not very likely	Not very likely			Yes	Yes	Yes	Yes	No	Yes	No	No	No	No	No	Yes	Yes	Yes	20	No	Yes	No	No	No	No	Female	College Education (or equivalent)	61-70	Yes	No	No	No
89	No	Sometimes	Yes	Every 2-3 years	Very likely	Very likely	Not at all likely	Somewhat likely	Very likely	Very likely	Very likely	Not at all likely	Not very likely	Not at all likely	Somewhat likely	Somewhat likely	Very likely	Very likely	Very likely			No	Yes	No	No	No	No	No	No	No	No	Yes	No	Yes	No	20	Yes	No	No	No	No	No	Female	.	41-50	No	No	No	No
90	No	Always	Yes	Every 7-12 months	Very likely	Very likely	Not at all likely	Neutral	Not at all likely	Very likely	Very likely	Not very likely	Not at all likely	Not at all likely	Not at all likely	Not at all likely	Not very likely	Somewhat likely	Not at all likely			Yes	Yes	No	Yes	Yes	Yes	No	Yes	No	Yes	No	Yes	Yes	Yes	20	No	No	No	No	Yes	No	Male	College Education (or equivalent)	18-30	No	No	No	No
91	No	Sometimes	Yes	Every 3-6 months	Neutral	Somewhat likely	Neutral	Neutral	Somewhat likely	Somewhat likely	Somewhat likely	Very likely	Neutral	Neutral	Neutral	Somewhat likely	Neutral	Neutral	Neutral			Yes	Yes	No	No	Yes	No	No	No	No	Yes	No	No	Yes	Yes	20	No	No	No	No	No	Yes	Male	High School Education (or equivalent)	51-60	No	No	No	No
92	No	Sometimes	Yes	Every 3-6 months	Somewhat likely	Somewhat likely	Somewhat likely	Somewhat likely	Not very likely	Very likely	Very likely	Not at all likely	Not at all likely	Somewhat likely	Not at all likely	Somewhat likely	Not at all likely	Somewhat likely	Not at all likely			Yes	Yes	Yes	Yes	Yes	Yes	No	No	No	No	No	Yes	Yes	Yes	10	No	Yes	No	No	No	No	Female	High School Education (or equivalent)	61-70	Yes	No	No	No
93	No	Never	No	Every 2-3 years	Not at all likely	Not at all likely	Not at all likely	Not at all likely	Not at all likely	Not at all likely	Not at all likely	Not at all likely	Not at all likely	Not at all likely	Not at all likely	Very likely	Very likely	Not at all likely	Not at all likely			Yes	No	No	Yes	No	Yes	No	Yes	No	Yes	No	Yes	Yes	Yes	20	No	No	No	No	Yes	No	Male	Graduate Education (or equivalent)	51-60	Yes	No	No	No
94	No	Always	No	Every 7-12 months	Somewhat likely	Very likely	Neutral	Very likely	Not very likely	Very likely	Very likely	Very likely	Not very likely	Not at all likely	Not at all likely	Not at all likely	Not at all likely	Somewhat likely	Not very likely			Yes	Yes	No	Yes	Yes	Yes	No	No	No	No	Yes	Yes	Yes	No	20	No	No	No	No	No	Yes	Male	College Education (or equivalent)	18-30	No	No	No	No
95	No	Sometimes	No	Every 3-6 months	Neutral	Neutral	Somewhat likely	Neutral	Not at all likely	Not very likely	Somewhat likely	Somewhat likely	Neutral	Neutral	Not very likely	Not very likely	Somewhat likely	Somewhat likely	Not very likely			No	No	No	Yes	No	Yes	No	No	No	No	Yes	Yes	Yes	Yes	0	No	No	No	No	No	Yes	Female	College Education (or equivalent)	41-50	Yes	No	No	No
96	No	Never	No	Every 7-12 months	Not at all likely	Not at all likely	Not at all likely	Very likely	Very likely	Not at all likely	Not at all likely	Not at all likely	Not at all likely	Not at all likely	Not at all likely	Not at all likely	Not at all likely	Not at all likely	Very likely			Yes	No	No	Yes	No	.	No	.	No	.	Yes	.	Yes	Yes	0	No	No	No	No	Yes	No	Female	Graduate Education (or equivalent)	41-50	No	No	No	No
97	No	Sometimes	No	Every 2-3 years	Not very likely	Neutral	Not at all likely	Not at all likely	Not at all likely	Very likely	Very likely	Very likely	Somewhat likely	Neutral	Not at all likely	Very likely	Neutral	Not at all likely	Somewhat likely			No	No	No	No	Yes	No	No	No	No	No	No	No	Yes	No	10	No	No	No	No	Yes	No	Male	College Education (or equivalent)	18-30	No	No	No	No
98	No	Always	Yes	Every 3-6 months	Not at all likely	Very likely	Not at all likely	Not at all likely	Somewhat likely	Very likely	Very likely	Not at all likely	Somewhat likely	Not at all likely	Not at all likely	Not at all likely	Not at all likely	Not at all likely	Not at all likely			Yes	Yes	Yes	No	No	No	No	No	No	No	No	Yes	Yes	Yes	20	No	Yes	No	No	Yes	No	Female	College Education (or equivalent)	61-70	Yes	No	No	No
99	No	Always	Yes	Every 3-6 months	Very likely	Neutral	Very likely	Somewhat likely	Very likely	Very likely	Very likely	Very likely	Very likely	Very likely	Not at all likely	Not at all likely	Neutral	Neutral	Somewhat likely			Yes	Yes	Yes	Yes	No	Yes	No	Yes	No	Yes	No	Yes	Yes	Yes	0	No	Yes	No	No	No	No	Male	High School Education (or equivalent)	61-70	Yes	No	No	No
100	No	Sometimes	No	Every 3-6 months	Not very likely	Neutral	Neutral	Neutral	Not very likely	Neutral	Neutral	Not very likely	Somewhat likely	Neutral	Not very likely	Not very likely	Neutral	Neutral	Neutral			Yes	Yes	No	No	Yes	No	No	No	No	No	Yes	No	Yes	No	0	No	Yes	No	No	No	No	.	High School Education (or equivalent)	.	Yes	No	No	No
101	No	Never	No	Every 1-2 months	Not very likely	Not very likely	Very likely	Very likely	Very likely	Somewhat likely	Not very likely	Not at all likely	Not at all likely	Somewhat likely	Very likely	Very likely	Neutral	Neutral	Neutral			No	.	No	.	Yes	No	No	No	No	No	No	No	Yes	Yes	.	.	.	.	.	.	.	Female	High School Education (or equivalent)	41-50	Yes	No	No	No
102	No	Always	No	Every 3-6 months	Somewhat likely	Very likely	Neutral	Neutral	Somewhat likely	Very likely	Very likely	Somewhat likely	Very likely	Very likely	Not at all likely	Very likely	Very likely	Not at all likely	Very likely			Yes	No	No	Yes	Yes	Yes	No	No	No	No	Yes	No	Yes	No	20	Yes	No	No	No	No	No	Female	High School Education (or equivalent)	31-40	Yes	Yes	No	No
103	No	Never	No	Every 3-6 months	Not at all likely	Very likely	Not at all likely	Not at all likely	Very likely	Very likely	Not at all likely	Very likely	Not at all likely	Not at all likely	Very likely	Very likely	Very likely	Not at all likely	Very likely			Yes	No	No	No	No	No	No	No	No	No	No	No	Yes	No	20	No	No	No	No	Yes	No	Female	College Education (or equivalent)	31-40	Yes	No	No	No
104	No	Always	No	Every 3-6 months	Very likely	Very likely	Very likely	.	Not very likely	Very likely	Very likely	Somewhat likely	Not at all likely	Not at all likely	Not at all likely	Not at all likely	Not at all likely	Not at all likely	Not at all likely			Yes	Yes	Yes	Yes	No	Yes	No	Yes	No	Yes	No	Yes	Yes	No	20	No	No	No	Yes	No	No	Female	College Education (or equivalent)	51-60	Yes	No	No	No
105	No	Sometimes	No	Every 3-6 months	Very likely	Somewhat likely	.	Somewhat likely	Not very likely	Somewhat likely	Somewhat likely	Somewhat likely	Somewhat likely	Somewhat likely	Somewhat likely	Somewhat likely	Not very likely	Somewhat likely	Somewhat likely			Yes	Yes	No	Yes	No	No	No	Yes	No	No	No	No	No	Yes	15	No	No	No	No	Yes	No	Male	Graduate Education (or equivalent)	51-60	Yes	No	No	No
106	No	Never	No	Every 10 years	Very likely	Very likely	Not at all likely	Neutral	Neutral	Neutral	Neutral	.	Neutral	Neutral	Neutral	Neutral	Very likely	Not at all likely	Not at all likely			No	Yes	No	No	Yes	No	No	No	No	No	No	No	Yes	Yes	0	No	No	No	No	No	Yes	Male	Graduate Education (or equivalent)	51-60	No	No	No	No
107	No	Sometimes	Yes	Every 7-12 months	Very likely	Somewhat likely	Neutral	Neutral	Neutral	Very likely	Very likely	Somewhat likely	Not very likely	Not very likely	Not at all likely	Not very likely	Not very likely	Not at all likely	Not very likely			Yes	Yes	No	Yes	No	Yes	No	Yes	No	Yes	No	Yes	Yes	Yes	20	No	No	No	No	Yes	No	Female	Graduate Education (or equivalent)	51-60	No	No	No	No
108	No	Always	Yes	Every 1-2 months	Very likely	Very likely	Not at all likely	Neutral	Neutral	Very likely	Very likely	Very likely	Very likely	Very likely	Not at all likely	Not very likely	Not at all likely	Not at all likely	Very likely			Yes	Yes	No	No	No	No	No	No	No	No	Yes	Yes	Yes	No	20	No	No	No	No	Yes	No	.	College Education (or equivalent)	>70	Yes	No	No	No
109	No	Never	No	Every 1-2 months	Not at all likely	Not at all likely	Not at all likely	Not at all likely	Not at all likely	Not at all likely	Not at all likely	Not at all likely	Not at all likely	Not at all likely	Very likely	Very likely	Not at all likely	Not at all likely	Not at all likely			Yes	No	Yes	Yes	No	Yes	No	Yes	No	Yes	No	Yes	Yes	Yes	10	No	No	No	No	Yes	No	Female	College Education (or equivalent)	51-60	No	No	No	No
110	No	Sometimes	Yes	Every 7-12 months	Very likely	Very likely	Not at all likely	Very likely	Not at all likely	Very likely	Very likely	Not at all likely	Not at all likely	Not at all likely	Not at all likely	Not at all likely	Not at all likely	Not at all likely	Not at all likely			Yes	Yes	No	Yes	Yes	Yes	No	Yes	No	Yes	Yes	Yes	Yes	Yes	20	No	No	Yes	No	No	No	Male	College Education (or equivalent)	41-50	Yes	No	No	No
111	No	Always	Yes	Every 7-12 months	Somewhat likely	Very likely	Very likely	Very likely	Not very likely	Somewhat likely	Somewhat likely	Neutral	Somewhat likely	Somewhat likely	Not very likely	Not very likely	Not very likely	Not very likely	Not very likely			Yes	Yes	Yes	No	No	No	No	No	No	No	No	No	Yes	Yes	10	No	No	Yes	No	No	No	Male	College Education (or equivalent)	61-70	No	No	No	No
112	No	Always	No	Every 3-6 months	Very likely	Somewhat likely	Neutral	Somewhat likely	Not at all likely	Not very likely	Neutral	Not at all likely	Somewhat likely	Very likely	Not very likely	Not very likely	Not very likely	Not very likely	Somewhat likely			Yes	Yes	No	No	No	No	No	No	No	No	No	Yes	Yes	Yes	15	No	Yes	No	No	Yes	No	Female	College Education (or equivalent)	18-30	No	No	No	No
113	No	Never	No	Every 3-6 months	Not at all likely	Not at all likely	Not at all likely	Not at all likely	Not at all likely	Not at all likely	Not at all likely	Not at all likely	Not at all likely	Not at all likely	Not at all likely	Not at all likely	Very likely	Not at all likely	Not at all likely			Yes	Yes	No	Yes	Yes	Yes	No	Yes	No	Yes	No	No	No	Yes	0	Yes	Yes	No	No	No	No	Male	High School Education (or equivalent)	51-60	No	No	No	No
114	No	Always	Yes	Every 3-6 months	Somewhat likely	Neutral	Not at all likely	Not very likely	Neutral	Somewhat likely	Very likely	Neutral	Somewhat likely	Neutral	Very likely	Neutral	Somewhat likely	Somewhat likely	Neutral			Yes	Yes	No	Yes	No	No	No	No	No	No	Yes	Yes	Yes	Yes	20	No	Yes	No	No	No	No	Male	College Education (or equivalent)	18-30	No	No	No	No
115	No	Always	Yes	Every 3-6 months	Very likely	Very likely	Not at all likely	Not at all likely	Not at all likely	Very likely	Very likely	Very likely	Very likely	Very likely	Very likely	Not at all likely	Not at all likely	Not at all likely	Not at all likely			Yes	Yes	Yes	Yes	Yes	Yes	No	Yes	No	No	No	No	Yes	Yes	20	No	No	No	No	Yes	No	Female	High School Education (or equivalent)	41-50	No	No	No	No
116	Yes	Sometimes	Yes	Every 3-6 months	Not at all likely	Not very likely	.	Not very likely	Not very likely	Not at all likely	Somewhat likely	Somewhat likely	Neutral	Somewhat likely	Not very likely	Somewhat likely	Not at all likely	Neutral	Not at all likely			No	Yes	Yes	No	No	No	Yes	No	No	No	Yes	No	Yes	Yes	20	No	No	No	No	No	Yes	Male	Less than High School Education (or equivalent)	31-40	No	No	Yes	No
117	No	Always	Yes	Every 3-6 months	Somewhat likely	Very likely	Somewhat likely	Somewhat likely	Not very likely	Somewhat likely	Somewhat likely	Not at all likely	Not at all likely	Not at all likely	Not at all likely	Somewhat likely	Not very likely	Somewhat likely	Somewhat likely			Yes	Yes	Yes	No	No	No	No	No	No	Yes	No	No	Yes	Yes	10	No	Yes	No	No	No	No	Female	High School Education (or equivalent)	>70	Yes	No	No	No
118	No	Always	Yes	Every 3-6 months	Very likely	Very likely	Not at all likely	Neutral	Not at all likely	Very likely	Very likely	Neutral	Not at all likely	Not at all likely	Not at all likely	Not at all likely	Not at all likely	Very likely	Not at all likely			Yes	Yes	Yes	Yes	No	Yes	No	Yes	No	Yes	Yes	Yes	Yes	Yes	20	Yes	No	No	No	No	No	.	College Education (or equivalent)	18-30	No	No	No	No
119	No	Sometimes	Yes	Every 7-12 months	Neutral	Very likely	Neutral	Neutral	Somewhat likely	Very likely	Very likely	Somewhat likely	Neutral	Neutral	Neutral	Somewhat likely	Neutral	Not very likely	Not very likely			Yes	.	No	No	No	No	No	No	No	No	Yes	Yes	Yes	Yes	20	No	No	No	No	Yes	No	Male	High School Education (or equivalent)	61-70	No	No	No	No
120	No	Never	No	Every 5 years	Not at all likely	Neutral	Very likely	Neutral	Neutral	Neutral	Neutral	Not at all likely	Neutral	Neutral	Not at all likely	Neutral	Neutral	Neutral	Neutral			Yes	Yes	No	No	No	No	No	No	No	No	Yes	No	Yes	Yes	10	No	No	No	No	No	Yes	Female	Graduate Education (or equivalent)	31-40	No	No	No	No
121	No	Always	Yes	Every 2-3 years	Neutral	Very likely	Not at all likely	Somewhat likely	Not at all likely	Somewhat likely	Somewhat likely	Somewhat likely	Neutral	Not at all likely	Not at all likely	Somewhat likely	Not at all likely	Not at all likely	Not at all likely			No	Yes	No	No	Yes	No	No	No	No	No	Yes	No	Yes	No	20	No	No	No	No	Yes	No	Female	High School Education (or equivalent)	18-30	No	No	No	No
122	No	Always	Yes	Every 3-6 months	Somewhat likely	Somewhat likely	Neutral	Not very likely	Somewhat likely	Somewhat likely	Somewhat likely	Neutral	Not at all likely	Neutral	Somewhat likely	Very likely	Not very likely	Neutral	Neutral			Yes	Yes	Yes	Yes	Yes	Yes	No	No	No	No	No	Yes	Yes	Yes	20	No	Yes	No	No	No	No	Female	College Education (or equivalent)	61-70	Yes	No	No	No
123	No	Always	Yes	Every 7-12 months	Somewhat likely	Very likely	Neutral	Neutral	Not at all likely	Very likely	Very likely	Very likely	Very likely	Very likely	Not at all likely	Not at all likely	Not at all likely	Not at all likely	Very likely			Yes	Yes	No	No	Yes	No	No	No	No	No	Yes	Yes	Yes	Yes	15	No	No	No	No	Yes	No	Female	College Education (or equivalent)	31-40	Yes	No	No	No
124	Yes	Never	No	Every 7-12 months	Not at all likely	Not at all likely	Not at all likely	Not at all likely	Neutral	Not at all likely	Not at all likely	Very likely	Neutral	Somewhat likely	Not at all likely	Neutral	Neutral	Not at all likely	Neutral			Yes	Yes	No	Yes	No	No	No	No	No	No	Yes	Yes	Yes	No	10	No	No	No	No	No	Yes	Female	Less than High School Education (or equivalent)	31-40	No	No	Yes	No
125	Yes	Always	Yes	Every 3-6 months	Very likely	Very likely	Neutral	Neutral	Not at all likely	Very likely	Very likely	Somewhat likely	Not at all likely	Somewhat likely	Neutral	Not very likely	Not at all likely	Not at all likely	Not very likely			Yes	Yes	No	Yes	Yes	No	Yes	No	Yes	No	No	Yes	Yes	Yes	20	No	No	No	No	Yes	No	Male	Graduate Education (or equivalent)	18-30	No	No	No	No
126	Yes	Always	No	Every 3-6 months	Somewhat likely	Somewhat likely	Not at all likely	Very likely	Somewhat likely	Very likely	Very likely	Very likely	.	Not at all likely	Not at all likely	Not at all likely	Not at all likely	Not at all likely	Somewhat likely			Yes	Yes	No	No	No	No	No	No	No	No	No	Yes	Yes	No	0	No	No	No	No	Yes	No	Female	High School Education (or equivalent)	61-70	Yes	No	No	No
127	Yes	Always	No	Every 1-2 months	Not at all likely	Not at all likely	Not at all likely	Not at all likely	Not at all likely	Not at all likely	Not at all likely	Not at all likely	Not at all likely	Not at all likely	Not at all likely	Not at all likely	Not at all likely	Not at all likely	Not at all likely			Yes	Yes	No	Yes	No	No	No	No	No	No	Yes	Yes	Yes	Yes	0	Yes	No	No	No	No	No	Female	High School Education (or equivalent)	18-30	No	No	No	No
128	No	Sometimes	No	Every 2-3 years	Not very likely	Very likely	Not at all likely	Neutral	Neutral	Somewhat likely	Somewhat likely	Neutral	Neutral	Not at all likely	Not at all likely	Very likely	Very likely	Neutral	Neutral			Yes	Yes	No	No	No	No	No	No	No	No	No	No	Yes	Yes	10	Yes	No	No	No	No	No	Female	College Education (or equivalent)	18-30	Yes	No	No	No
129	No	Always	Yes	Every 1-2 months	Very likely	Very likely	Very likely	Very likely	Not at all likely	Very likely	Very likely	Very likely	Very likely	Not at all likely	Not very likely	Not at all likely	Not at all likely	Not at all likely	Not at all likely			Yes	Yes	No	Yes	No	Yes	No	Yes	Yes	Yes	No	Yes	No	Yes	20	No	No	No	No	No	Yes	.	College Education (or equivalent)	41-50	Yes	No	No	No
130	No	Sometimes	Yes	Every 3-6 months	Not at all likely	Very likely	Very likely	Very likely	Not at all likely	Very likely	Very likely	Very likely	Somewhat likely	Somewhat likely	Somewhat likely	Neutral	Not at all likely	Very likely	Not very likely			Yes	Yes	No	Yes	Yes	No	No	No	No	No	No	Yes	Yes	Yes	15	Yes	No	No	No	No	No	Female	College Education (or equivalent)	51-60	No	No	No	No
131	No	Always	Yes	Every 1-2 months	Very likely	Very likely	Neutral	Very likely	Not at all likely	Very likely	Very likely	Somewhat likely	Very likely	Very likely	Not at all likely	Not very likely	Not at all likely	Not at all likely	Not very likely			Yes	Yes	No	Yes	No	Yes	No	No	No	No	No	No	Yes	Yes	20	No	No	No	No	Yes	No	Female	High School Education (or equivalent)	41-50	No	No	No	No
132	No	Always	Yes	Every 3-6 months	Very likely	Very likely	Not at all likely	Not at all likely	Not at all likely	Somewhat likely	Very likely	Somewhat likely	Not very likely	Very likely	Not at all likely	Not at all likely	Not at all likely	Neutral	Not very likely			Yes	Yes	No	No	No	Yes	No	Yes	No	Yes	No	Yes	Yes	Yes	20	No	No	No	No	Yes	No	Female	Less than High School Education (or equivalent)	18-30	No	No	No	No
133	No	Sometimes	Yes	Every 3-6 months	Not very likely	Somewhat likely	Somewhat likely	Somewhat likely	Very likely	Very likely	Very likely	Very likely	Very likely	Not at all likely	Neutral	Somewhat likely	Somewhat likely	Not at all likely	Neutral			Yes	Yes	No	Yes	No	No	No	No	No	No	No	Yes	Yes	No	.	No	No	No	No	Yes	No	Female	Graduate Education (or equivalent)	41-50	Yes	No	No	No
134	No	Sometimes	No	Every 3-6 months	Somewhat likely	Very likely	Neutral	Somewhat likely	Somewhat likely	Somewhat likely	Very likely	Somewhat likely	Neutral	Not at all likely	Not at all likely	Somewhat likely	Somewhat likely	Not at all likely	Somewhat likely			Yes	Yes	No	Yes	No	No	No	No	No	No	No	No	Yes	Yes	20	No	No	No	No	Yes	No	Female	College Education (or equivalent)	61-70	No	No	No	No
135	No	Sometimes	Yes	Every 7-12 months	Somewhat likely	Very likely	Neutral	Neutral	Neutral	Somewhat likely	Somewhat likely	Very likely	Neutral	Somewhat likely	Neutral	Neutral	Not very likely	Not very likely	Not very likely	Very likely	I am a veteran and therefore I get my vaccines through the VA	Yes	Yes	Yes	Yes	No	No	No	No	No	No	No	No	Yes	No	10	No	No	Yes	No	No	No	Male	High School Education (or equivalent)	51-60	No	No	No	No
136	No	Always	Yes	Every 1-2 months	Very likely	Very likely	Very likely	Very likely	Somewhat likely	Very likely	Very likely	Neutral	Somewhat likely	Somewhat likely	Very likely	Very likely	Very likely	Very likely	Very likely			Yes	Yes	No	Yes	No	No	No	No	No	No	Yes	Yes	Yes	No	10	No	Yes	No	No	No	No	Female	Graduate Education (or equivalent)	18-30	No	No	No	No
137	No	Always	Yes	Every 3-6 months	Somewhat likely	.	Very likely	Somewhat likely	Not at all likely	Very likely	Very likely	Neutral	Not at all likely	Not at all likely	Not very likely	Somewhat likely	Somewhat likely	Somewhat likely	Not at all likely			Yes	Yes	No	No	No	No	No	No	No	No	Yes	Yes	Yes	Yes	20	No	Yes	No	No	No	No	Female	High School Education (or equivalent)	18-30	Yes	No	No	No
138	No	Always	Yes	Every 3-6 months	Neutral	Somewhat likely	Very likely	Neutral	Very likely	Very likely	Very likely	Very likely	Not at all likely	Not at all likely	Not at all likely	Very likely	Not at all likely	Very likely	Neutral			Yes	Yes	No	No	No	No	No	No	No	No	Yes	Yes	Yes	Yes	20	No	No	No	No	Yes	No	Female	College Education (or equivalent)	51-60	Yes	No	No	No
139	No	Always	Yes	Every 3-6 months	Somewhat likely	Not at all likely	Not at all likely	Not at all likely	Very likely	Not at all likely	Not at all likely	Very likely	Not at all likely	Not at all likely	Very likely	Very likely	Not at all likely	Somewhat likely	Somewhat likely			No	Yes	Yes	No	No	No	No	No	No	No	No	No	Yes	Yes	0	No	Yes	No	No	No	No	Female	High School Education (or equivalent)	61-70	Yes	No	No	No
140	No	Sometimes	Yes	Every 3-6 months	Not very likely	Very likely	Very likely	Very likely	Very likely	Very likely	Very likely	Very likely	Very likely	Very likely	Not very likely	Very likely	Very likely	Very likely	Very likely			Yes	Yes	No	Yes	No	Yes	No	Yes	No	Yes	Yes	Yes	Yes	Yes	20	Yes	No	No	No	No	No	Female	High School Education (or equivalent)	18-30	Yes	No	No	No
141	No	Never	No	Every 2-3 years	Not at all likely	Very likely	Not at all likely	Very likely	Not at all likely	Not at all likely	Not at all likely	Not at all likely	Not at all likely	Not at all likely	Very likely	Very likely	Not at all likely	Not at all likely	Not at all likely			Yes	No	No	No	Yes	Yes	No	No	No	No	Yes	Yes	Yes	Yes	20	No	No	No	No	No	Yes	Male	College Education (or equivalent)	31-40	No	No	No	No
142	No	Sometimes	No	Every 7-12 months	Neutral	Somewhat likely	Very likely	Very likely	Very likely	Somewhat likely	Neutral	Neutral	Somewhat likely	Not very likely	Somewhat likely	Very likely	Not very likely	Not very likely	Somewhat likely			Yes	Yes	No	No	Yes	No	No	No	No	No	No	No	Yes	No	10	No	No	No	No	No	Yes	Male	College Education (or equivalent)	41-50	Yes	No	No	No
143	No	Sometimes	No	Every 7-12 months	Neutral	Somewhat likely	Very likely	Somewhat likely	Very likely	Very likely	Very likely	Neutral	Not at all likely	Not at all likely	Not at all likely	Somewhat likely	Very likely	Not very likely	Very likely			No	No	No	No	Yes	No	No	No	No	No	Yes	Yes	Yes	Yes	0	No	No	No	No	No	Yes	Female	College Education (or equivalent)	18-30	Yes	No	No	No
144	No	Always	No	Every 7-12 months	Neutral	Neutral	Not at all likely	Not at all likely	Not at all likely	Somewhat likely	Neutral	Not at all likely	Not at all likely	Neutral	Not at all likely	Somewhat likely	Not very likely	Not very likely	Neutral			Yes	Yes	No	Yes	No	No	No	No	No	No	Yes	Yes	Yes	No	0	Yes	No	No	No	No	No	.	Graduate Education (or equivalent)	31-40	No	No	No	No
145	No	Always	Yes	Every 3-6 months	Neutral	Very likely	Neutral	Neutral	Neutral	Very likely	Very likely	Very likely	Very likely	Very likely	Not at all likely	Not at all likely	Not at all likely	Not at all likely	Neutral			Yes	Yes	Yes	No	No	No	No	No	No	No	No	Yes	No	Yes	20	No	No	No	No	Yes	No	.	Graduate Education (or equivalent)	.	Yes	No	No	No
146	No	Sometimes	No	Every 7-12 months	Neutral	Somewhat likely	Somewhat likely	Neutral	Neutral	Very likely	Very likely	Not very likely	Not at all likely	Not at all likely	Not at all likely	Somewhat likely	Not at all likely	Not at all likely	Not at all likely			Yes	Yes	No	Yes	.	Yes	No	Yes	No	Yes	No	Yes	Yes	Yes	10	No	No	Yes	Yes	No	No	Male	College Education (or equivalent)	31-40	No	No	No	No
147	No	Sometimes	No	Every 3-6 months	Not at all likely	Not at all likely	Not at all likely	Not at all likely	Not at all likely	Not at all likely	Not at all likely	Not at all likely	Not at all likely	Not at all likely	Not at all likely	Not at all likely	Not at all likely	Not at all likely	Not at all likely			No	No	No	No	Yes	No	No	No	No	No	No	No	No	No	0	No	Yes	No	No	No	No	Male	College Education (or equivalent)	18-30	Yes	No	No	No
148	No	Sometimes	Yes	Every 2-3 years	Neutral	Neutral	Very likely	Very likely	Neutral	Somewhat likely	Somewhat likely	Somewhat likely	Neutral	Not at all likely	Neutral	Neutral	Neutral	Very likely	Very likely			No	No	No	No	Yes	No	No	No	No	No	No	No	Yes	No	20	No	No	No	No	No	Yes	Male	College Education (or equivalent)	18-30	Yes	No	No	No
149	No	Always	No	Every 7-12 months	Neutral	Very likely	Somewhat likely	Very likely	Very likely	Very likely	Very likely	Not at all likely	Neutral	Not at all likely	Somewhat likely	Very likely	Neutral	Not at all likely	Neutral			Yes	Yes	No	Yes	No	Yes	No	No	No	No	Yes	Yes	Yes	Yes	0	No	No	No	No	Yes	No	Female	High School Education (or equivalent)	31-40	Yes	No	No	No
150	No	Never	No	Every 5 years	Neutral	Somewhat likely	Neutral	Very likely	Somewhat likely	.	Somewhat likely	Very likely	Somewhat likely	Neutral	Neutral	Somewhat likely	Neutral	Neutral	Neutral			No	Yes	No	No	Yes	No	No	No	No	No	Yes	No	Yes	No	0	No	No	No	No	No	Yes	Female	College Education (or equivalent)	31-40	No	No	No	No
151	No	Always	No	Every 7-12 months	Very likely	Very likely	Very likely	Very likely	Neutral	Very likely	Very likely	Somewhat likely	Not at all likely	Neutral	Neutral	Not very likely	Neutral	Neutral	Somewhat likely			Yes	Yes	.	Yes	Yes	Yes	No	No	No	No	Yes	Yes	Yes	Yes	20	Yes	No	No	No	No	No	Female	High School Education (or equivalent)	18-30	Yes	No	No	No
152	No	Sometimes	No	Every 1-2 months	Somewhat likely	Very likely	Not at all likely	Not at all likely	Neutral	Somewhat likely	Somewhat likely	Somewhat likely	Somewhat likely	Somewhat likely	Somewhat likely	Somewhat likely	Somewhat likely	Somewhat likely	Somewhat likely			Yes	Yes	No	Yes	No	No	No	No	No	Yes	No	Yes	Yes	Yes	10	No	Yes	No	No	No	No	Male	High School Education (or equivalent)	51-60	Yes	No	No	No
153	No	Sometimes	No	Every 3-6 months	Neutral	Somewhat likely	Not very likely	Neutral	Not very likely	Somewhat likely	Somewhat likely	Somewhat likely	Neutral	Not very likely	Not at all likely	Somewhat likely	Somewhat likely	Neutral	Not very likely			Yes	Yes	Yes	No	No	Yes	No	No	No	Yes	No	Yes	Yes	Yes	20	No	No	No	No	No	Yes	Male	College Education (or equivalent)	51-60	No	Yes	Yes	No
154	No	Sometimes	Yes	Every 3-6 months	Somewhat likely	Somewhat likely	Very likely	Very likely	Somewhat likely	Very likely	Very likely	Very likely	Very likely	Somewhat likely	Somewhat likely	Not at all likely	Not at all likely	Not at all likely	Not very likely			Yes	Yes	No	Yes	Yes	Yes	No	Yes	No	No	Yes	Yes	No	Yes	20	No	No	No	No	No	Yes	Female	High School Education (or equivalent)	41-50	Yes	No	No	No
155	No	Always	Yes	Every 7-12 months	Neutral	Very likely	Not at all likely	Very likely	Neutral	Very likely	Very likely	Somewhat likely	Neutral	Somewhat likely	Neutral	Neutral	Somewhat likely	Somewhat likely	Somewhat likely			No	Yes	No	Yes	No	Yes	No	Yes	No	Yes	No	Yes	Yes	No	0	No	No	No	No	No	Yes	Female	Graduate Education (or equivalent)	51-60	No	No	No	No
156	No	Sometimes	Yes	Every 5 years	Neutral	Somewhat likely	Neutral	Neutral	Somewhat likely	Somewhat likely	Neutral	Neutral	Neutral	Neutral	Neutral	Somewhat likely	Neutral	Neutral	Somewhat likely			Yes	Yes	No	No	No	Yes	No	No	No	No	Yes	Yes	Yes	No	10	Yes	No	No	No	No	No	Female	High School Education (or equivalent)	31-40	No	No	No	No
157	No	Sometimes	Yes	Every 3-6 months	Not very likely	Somewhat likely	Neutral	Very likely	Very likely	Somewhat likely	Very likely	Very likely	Not very likely	Not at all likely	Very likely	Very likely	Neutral	Not very likely	Very likely			Yes	Yes	No	No	Yes	No	No	No	No	No	Yes	Yes	Yes	Yes	10	Yes	No	No	No	No	No	Female	High School Education (or equivalent)	31-40	No	No	No	No
158	No	Always	Yes	Every 3-6 months	Not at all likely	Very likely	Not at all likely	Very likely	Very likely	Very likely	Very likely	Very likely	Somewhat likely	Not at all likely	Very likely	Very likely	Somewhat likely	Not at all likely	Not at all likely			Yes	Yes	No	No	Yes	No	No	No	.	No	No	No	No	Yes	10	Yes	No	No	No	No	No	Female	High School Education (or equivalent)	61-70	No	No	No	No
159	No	Never	No	Every 7-12 months	Not very likely	Somewhat likely	Very likely	Very likely	Very likely	Not very likely	Neutral	Neutral	Neutral	Very likely	Not at all likely	Very likely	Very likely	Somewhat likely	Very likely			Yes	No	No	No	No	No	No	No	No	No	No	Yes	Yes	Yes	0	No	No	No	No	Yes	No	Female	College Education (or equivalent)	51-60	No	No	No	No
160	No	Always	Yes	Every 3-6 months	Neutral	Somewhat likely	Not at all likely	Not at all likely	Not at all likely	Very likely	Somewhat likely	Not very likely	Not at all likely	Not at all likely	Not very likely	Not at all likely	Not at all likely	Not at all likely	Not at all likely			Yes	Yes	No	.	Yes	Yes	No	.	No	.	No	.	Yes	No	.	No	No	No	No	Yes	No	Male	College Education (or equivalent)	>70	No	No	No	No
161	No	Never	No	Every 2-3 years	Somewhat likely	Somewhat likely	Very likely	Somewhat likely	Very likely	Somewhat likely	Not at all likely	Neutral	Not at all likely	Neutral	Neutral	Neutral	Very likely	Neutral	Very likely			Yes	No	No	No	No	No	No	No	No	No	No	No	Yes	Yes	0	No	No	No	No	Yes	No	Male	College Education (or equivalent)	61-70	No	No	No	No
162	No	Sometimes	No	Every 3-6 months	Not very likely	Very likely	Neutral	Very likely	Not at all likely	Somewhat likely	Neutral	Not very likely	Not very likely	Very likely	Somewhat likely	Somewhat likely	Not at all likely	Not very likely	Not at all likely			Yes	Yes	No	No	Yes	Yes	No	No	No	No	Yes	Yes	Yes	Yes	0	Yes	No	No	No	No	No	Female	College Education (or equivalent)	31-40	No	No	No	No
163	No	Never	No	Every 7-12 months	Very likely	Very likely	Somewhat likely	Very likely	Very likely	Very likely	Very likely	Very likely	Very likely	Not very likely	Not at all likely	Very likely	Not at all likely	Not at all likely	Very likely			Yes	No	No	Yes	No	Yes	No	Yes	No	Yes	Yes	No	Yes	No	10	No	No	No	No	No	Yes	Male	High School Education (or equivalent)	31-40	No	Yes	No	No
164	No	Sometimes	Yes	Every 1-2 months	Very likely	Very likely	Not at all likely	Not at all likely	Not at all likely	Very likely	Very likely	Somewhat likely	Not very likely	Neutral	Neutral	Not very likely	Not very likely	Not at all likely	Not at all likely			Yes	Yes	No	No	No	Yes	No	No	No	No	No	No	Yes	Yes	20	No	No	No	Yes	No	Yes	Male	College Education (or equivalent)	41-50	No	No	No	No
165	No	Sometimes	Yes	Every 1-2 months	Not very likely	Very likely	Very likely	Very likely	Neutral	Neutral	Somewhat likely	Neutral	Very likely	Neutral	Not at all likely	Not very likely	Not at all likely	Not very likely	Not at all likely			Yes	Yes	No	Yes	Yes	No	No	No	No	No	Yes	Yes	Yes	Yes	10	No	Yes	No	No	No	No	Female	Less than High School Education (or equivalent)	31-40	No	No	No	No
166	No	Always	Yes	Every 1-2 months	Very likely	Very likely	Neutral	Neutral	Somewhat likely	Very likely	Very likely	Somewhat likely	Very likely	Very likely	Neutral	Neutral	Neutral	Neutral	Not at all likely			Yes	Yes	No	Yes	No	Yes	No	Yes	No	Yes	Yes	Yes	Yes	Yes	20	No	No	No	No	Yes	No	Female	College Education (or equivalent)	31-40	No	No	Yes	No
167	Yes	Sometimes	Yes	Every 2-3 years	Not very likely	Very likely	Not at all likely	Neutral	Somewhat likely	Somewhat likely	Somewhat likely	Somewhat likely	Somewhat likely	Somewhat likely	Neutral	Somewhat likely	Somewhat likely	Not at all likely	Not very likely			Yes	Yes	No	Yes	No	Yes	No	No	No	No	Yes	No	Yes	No	0	No	No	No	No	No	Yes	Female	High School Education (or equivalent)	18-30	No	No	Yes	No
168	No	Always	Yes	Every 7-12 months	Very likely	Somewhat likely	Neutral	Neutral	Neutral	Very likely	Very likely	Neutral	Neutral	Very likely	Not at all likely	Very likely	Neutral	Neutral	Neutral			Yes	Yes	No	Yes	Yes	Yes	No	No	No	No	No	Yes	Yes	Yes	10	No	No	No	No	Yes	No	Female	Graduate Education (or equivalent)	31-40	Yes	No	No	No
169	No	Sometimes	Yes	Every 2-3 years	Neutral	Very likely	Neutral	Somewhat likely	Not at all likely	Very likely	Very likely	Not at all likely	Very likely	Very likely	Not at all likely	Not at all likely	Not at all likely	Neutral	Not at all likely			No	Yes	Yes	No	Yes	No	No	No	No	No	No	No	Yes	No	10	No	No	No	No	Yes	No	Female	High School Education (or equivalent)	61-70	Yes	No	No	No
170	No	Always	Yes	Every 1-2 months	Not very likely	Very likely	Neutral	Neutral	Neutral	Neutral	Very likely	Very likely	Not at all likely	Neutral	Not at all likely	Somewhat likely	Neutral	Neutral	Not at all likely			Yes	Yes	No	No	No	Yes	No	No	No	No	No	Yes	Yes	Yes	10	No	Yes	No	No	No	No	Female	High School Education (or equivalent)	51-60	No	No	No	No
171	No	Always	Yes	Every 3-6 months	Somewhat likely	Somewhat likely	Very likely	Very likely	Somewhat likely	Somewhat likely	Very likely	Somewhat likely	Somewhat likely	Somewhat likely	Somewhat likely	Somewhat likely	Not very likely	Not very likely	Not very likely			Yes	Yes	No	Yes	No	Yes	Yes	Yes	No	Yes	Yes	Yes	Yes	Yes	20	Yes	No	No	No	No	No	Female	Less than High School Education (or equivalent)	41-50	No	No	No	No
172	No	Sometimes	No	Every 3-6 months	Very likely	Very likely	Very likely	Somewhat likely	Neutral	Very likely	Very likely	Very likely	Very likely	Very likely	Not at all likely	Somewhat likely	Neutral	Very likely	Somewhat likely			Yes	Yes	No	Yes	Yes	No	No	No	Yes	No	No	Yes	Yes	No	10	Yes	No	No	No	No	No	Male	High School Education (or equivalent)	51-60	Yes	No	No	No
173	No	Never	No	Every 1-2 months	Not at all likely	Neutral	Neutral	Very likely	Somewhat likely	Neutral	Neutral	Somewhat likely	Somewhat likely	Neutral	Not very likely	Somewhat likely	Neutral	Somewhat likely	Neutral			Yes	No	No	No	Yes	No	No	No	No	No	Yes	No	Yes	No	0	Yes	No	No	No	No	No	Male	College Education (or equivalent)	31-40	Yes	No	No	No
174	No	Always	Yes	Every 3-6 months	Somewhat likely	Somewhat likely	Neutral	Not very likely	Not very likely	Somewhat likely	Very likely	Somewhat likely	Not very likely	Not very likely	Not very likely	Somewhat likely	Not at all likely	Not at all likely	Not at all likely			Yes	Yes	Yes	No	No	No	No	No	No	No	No	No	Yes	Yes	10	No	No	No	No	Yes	No	Female	College Education (or equivalent)	31-40	Yes	No	No	No
175	No	Sometimes	No	Every 3-6 months	Somewhat likely	Very likely	Neutral	Somewhat likely	Neutral	Somewhat likely	Somewhat likely	Somewhat likely	Somewhat likely	Neutral	Not very likely	Somewhat likely	Not very likely	Neutral	Neutral			Yes	Yes	No	Yes	No	Yes	No	Yes	No	Yes	Yes	Yes	Yes	Yes	20	Yes	No	No	No	No	No	.	High School Education (or equivalent)	31-40	Yes	No	No	No
176	No	Sometimes	No	Every 1-2 months	Not at all likely	Very likely	Not at all likely	Not at all likely	Very likely	Very likely	Very likely	Very likely	Very likely	Very likely	Very likely	Somewhat likely	Somewhat likely	Not at all likely	Somewhat likely			Yes	Yes	Yes	Yes	Yes	Yes	No	Yes	No	Yes	Yes	Yes	Yes	Yes	0	No	No	No	Yes	No	No	Male	Less than High School Education (or equivalent)	51-60	Yes	No	No	No
177	Yes	Never	No	Every 7-12 months	Very likely	Very likely	Neutral	Somewhat likely	Very likely	Very likely	Very likely	Very likely	Very likely	Very likely	Neutral	Neutral	Neutral	Somewhat likely	Very likely			Yes	Yes	No	.	No	Yes	No	No	No	No	Yes	No	Yes	No	15	No	No	No	No	No	Yes	Male	High School Education (or equivalent)	31-40	No	No	Yes	No
178	No	Never	No	Every 3-6 months	Somewhat likely	Somewhat likely	Somewhat likely	Somewhat likely	Neutral	Neutral	Neutral	Neutral	Neutral	Neutral	Not very likely	Very likely	Neutral	Not very likely	Not very likely			Yes	Yes	No	Yes	Yes	Yes	No	No	No	No	No	Yes	Yes	Yes	0	No	No	No	No	No	Yes	.	High School Education (or equivalent)	51-60	No	No	No	No
179	No	Sometimes	No	Every 1-2 months	Neutral	Somewhat likely	Neutral	Neutral	Neutral	Neutral	Somewhat likely	Neutral	Somewhat likely	Somewhat likely	Not very likely	Neutral	Neutral	Neutral	Not very likely			Yes	Yes	No	No	Yes	No	No	No	No	Yes	Yes	Yes	Yes	No	20	Yes	No	No	No	No	No	Female	High School Education (or equivalent)	31-40	Yes	No	No	No
180	No	Never	No	Every 3-6 months	Neutral	Somewhat likely	Not at all likely	Not at all likely	Very likely	Not very likely	Not very likely	Very likely	Not at all likely	Not at all likely	Not at all likely	Very likely	Not at all likely	Not at all likely	Not at all likely			Yes	No	Yes	Yes	No	Yes	No	No	No	No	No	Yes	Yes	Yes	.	No	No	No	No	Yes	No	Female	High School Education (or equivalent)	41-50	Yes	Yes	No	No
181	No	Always	No	Every 7-12 months	Somewhat likely	Very likely	Not very likely	Very likely	Very likely	Very likely	Very likely	Somewhat likely	Not at all likely	Somewhat likely	Not at all likely	Not at all likely	Not at all likely	Not at all likely	Not at all likely			Yes	Yes	No	No	No	Yes	No	No	No	No	Yes	Yes	Yes	Yes	20	No	No	No	No	Yes	No	Female	High School Education (or equivalent)	41-50	No	No	No	No
182	No	Always	No	Every 3-6 months	Neutral	Very likely	Neutral	Neutral	Neutral	Somewhat likely	Somewhat likely	Neutral	Neutral	Neutral	Not at all likely	Not at all likely	Not at all likely	Not at all likely	Not at all likely			Yes	Yes	No	Yes	No	Yes	No	No	No	No	Yes	Yes	Yes	Yes	20	No	No	No	No	Yes	No	Female	College Education (or equivalent)	41-50	No	No	No	No
183	No	Sometimes	Yes	Every 2-3 years	Neutral	Very likely	Very likely	Very likely	Very likely	Very likely	Very likely	Neutral	Neutral	Very likely	Not at all likely	Neutral	Not very likely	Not at all likely	Not at all likely			No	Yes	No	No	Yes	No	No	No	No	No	Yes	Yes	Yes	Yes	20	No	No	No	No	Yes	No	Female	College Education (or equivalent)	41-50	Yes	No	No	No
184	No	Sometimes	Yes	Every 3-6 months	Very likely	Very likely	Very likely	Very likely	Neutral	Very likely	Very likely	Very likely	Very likely	Very likely	Very likely	Very likely	Neutral	Neutral	Somewhat likely			No	Yes	No	No	Yes	No	No	No	No	No	Yes	Yes	Yes	Yes	20	Yes	No	No	No	No	No	Female	Less than High School Education (or equivalent)	.	Yes	No	No	No
185	No	Sometimes	No	Every 7-12 months	Very likely	Neutral	Not at all likely	Not very likely	Very likely	Very likely	Very likely	Not at all likely	Very likely	Not at all likely	Not at all likely	Not at all likely	Very likely	Neutral	Neutral			Yes	No	No	No	Yes	No	No	No	No	No	Yes	Yes	Yes	No	0	Yes	No	No	No	No	No	Female	High School Education (or equivalent)	18-30	Yes	No	No	No
186	No	Always	Yes	Every 7-12 months	Very likely	Very likely	Neutral	Neutral	Neutral	Very likely	Very likely	Neutral	Neutral	Not at all likely	Not at all likely	Neutral	Not very likely	Not very likely	Neutral			Yes	Yes	No	Yes	No	Yes	No	Yes	No	Yes	Yes	Yes	Yes	Yes	10	No	No	No	No	Yes	No	Female	College Education (or equivalent)	41-50	Yes	No	No	No
187	No	Sometimes	No	Every 7-12 months	Neutral	Very likely	Not at all likely	Not at all likely	Not at all likely	Somewhat likely	Somewhat likely	Not at all likely	Not at all likely	Not at all likely	Not at all likely	Not at all likely	Neutral	Neutral	Neutral			Yes	Yes	No	Yes	Yes	Yes	No	Yes	No	Yes	Yes	Yes	Yes	Yes	0	Yes	No	No	No	No	No	Female	High School Education (or equivalent)	31-40	Yes	No	No	No
188	No	Always	Yes	Every 7-12 months	Not at all likely	Somewhat likely	Very likely	Very likely	Not very likely	Very likely	Very likely	Very likely	Very likely	Very likely	Neutral	Not at all likely	Not at all likely	Not at all likely	Neutral			Yes	Yes	Yes	Yes	No	.	No	No	No	No	Yes	Yes	Yes	Yes	20	No	No	No	No	Yes	No	.	College Education (or equivalent)	61-70	.	.	.	.
189	No	Sometimes	Yes	Every 3-6 months	Neutral	Very likely	Neutral	Neutral	Somewhat likely	Very likely	Very likely	Very likely	Neutral	Not very likely	Not at all likely	Somewhat likely	Not at all likely	Not at all likely	Neutral			Yes	Yes	No	No	Yes	No	No	No	No	No	Yes	Yes	Yes	Yes	20	No	No	No	No	Yes	No	Male	College Education (or equivalent)	51-60	Yes	No	No	No
190	No	Always	Yes	Every 7-12 months	.	.	.	.	.	.	.	.	.	.	.	.	.	.	.			Yes	Yes	No	No	No	No	No	No	No	No	Yes	No	Yes	Yes	.	No	Yes	No	No	Yes	No	Female	High School Education (or equivalent)	61-70	No	No	No	No
191	No	Never	No	Every 2-3 years	Not at all likely	Very likely	Not at all likely	Not at all likely	Not at all likely	Very likely	Very likely	Not at all likely	Not at all likely	Not at all likely	Not at all likely	Not at all likely	Not at all likely	Not at all likely	Not at all likely			Yes	Yes	No	Yes	Yes	No	No	No	No	No	Yes	No	Yes	Yes	20	No	No	No	No	No	Yes	Male	College Education (or equivalent)	18-30	Yes	No	No	No
192	Yes	Always	Yes	Every 1-2 months	.	.	Not at all likely	Not at all likely	Not very likely	Not at all likely	Not at all likely	Somewhat likely	Somewhat likely	Somewhat likely	.	Very likely	Very likely	Very likely	Very likely			Yes	Yes	Yes	Yes	No	No	No	No	No	No	Yes	Yes	Yes	Yes	10	No	Yes	No	No	No	No	Transgender: Female to Male	Less than High School Education (or equivalent)	31-40	No	No	Yes	No
193	No	Always	Yes	Every 3-6 months	Not at all likely	Very likely	Not at all likely	Not at all likely	Not at all likely	Somewhat likely	Very likely	Not at all likely	Not at all likely	Not at all likely	Not at all likely	Not at all likely	Not at all likely	Not at all likely	Not very likely			Yes	Yes	Yes	Yes	No	Yes	No	Yes	No	Yes	No	No	Yes	Yes	15	No	Yes	No	No	No	No	Male	Less than High School Education (or equivalent)	61-70	No	No	No	No
194	No	Sometimes	No	Every 1-2 months	Somewhat likely	Neutral	Not at all likely	Not at all likely	Neutral	Somewhat likely	Neutral	Very likely	Neutral	Not at all likely	Neutral	Very likely	Neutral	Not very likely	Neutral	Very likely	lack of trust in drug companies	No	No	Yes	No	No	No	No	No	No	No	No	No	Yes	Yes	10	No	No	No	No	Yes	No	Male	High School Education (or equivalent)	51-60	No	No	No	No
195	No	Sometimes	No	Every 3-6 months	Not at all likely	Somewhat likely	Neutral	Neutral	Not at all likely	Neutral	Somewhat likely	Neutral	Not at all likely	Not at all likely	Not at all likely	Very likely	Neutral	Neutral	Somewhat likely			Yes	Yes	No	Yes	No	No	No	Yes	No	Yes	No	Yes	Yes	Yes	10	No	No	No	No	Yes	No	Female	College Education (or equivalent)	41-50	Yes	No	No	No
196	No	Never	No	Every 2-3 years	Neutral	Neutral	Neutral	Neutral	Neutral	Neutral	Neutral	Very likely	Somewhat likely	Not very likely	Somewhat likely	Very likely	Somewhat likely	Neutral	Neutral			No	Yes	No	No	Yes	No	No	No	No	No	No	No	Yes	No	0	No	No	No	No	No	Yes	Male	High School Education (or equivalent)	18-30	Yes	No	No	No
197	No	Always	Yes	Every 3-6 months	Somewhat likely	Very likely	Not at all likely	Not at all likely	Not at all likely	Somewhat likely	Somewhat likely	Neutral	Not at all likely	Not at all likely	Not at all likely	Neutral	Not very likely	Somewhat likely	Not at all likely			Yes	Yes	No	No	Yes	Yes	No	No	No	No	Yes	No	Yes	Yes	20	No	No	No	No	Yes	No	Female	High School Education (or equivalent)	51-60	No	No	No	No
198	No	Always	Yes	Every 7-12 months	Very likely	Very likely	.	Not very likely	Somewhat likely	Very likely	Very likely	Not very likely	Very likely	Not very likely	Not very likely	Not at all likely	Not at all likely	Not very likely	Not at all likely			Yes	Yes	No	Yes	No	Yes	No	Yes	No	Yes	No	Yes	Yes	Yes	10	No	No	No	No	No	Yes	Male	Graduate Education (or equivalent)	51-60	No	Yes	No	No
199	No	Always	Yes	Every 3-6 months	Neutral	Not at all likely	Neutral	Very likely	Not at all likely	Neutral	Very likely	Somewhat likely	Neutral	Neutral	Not very likely	Very likely	Not at all likely	Neutral	Not at all likely			Yes	Yes	No	Yes	No	Yes	.	Yes	No	Yes	Yes	Yes	Yes	Yes	20	No	Yes	No	No	No	No	Female	College Education (or equivalent)	31-40	No	Yes	No	No
200	No	Sometimes	Yes	Every 3-6 months	Very likely	.	.	.	Not at all likely	.	Very likely	.	.	.	.	Very likely	.	Very likely	Not very likely			Yes	Yes	No	Yes	No	Yes	No	Yes	No	No	No	Yes	Yes	Yes	0	No	Yes	No	No	No	No	.	Less than High School Education (or equivalent)	>70	Yes	No	No	No
201	No	Sometimes	Yes	Every 3-6 months	Very likely	.	.	.	.	.	.	.	.	.	.	.	.	.	.			Yes	Yes	Yes	Yes	No	Yes	No	Yes	No	Yes	No	Yes	Yes	Yes	20	No	No	No	No	No	Yes	.	High School Education (or equivalent)	.	Yes	No	No	No
202	No	Always	Yes	Every 3-6 months	.	Very likely	.	.	Somewhat likely	.	Very likely	Neutral	Very likely	Not at all likely	.	Very likely	Not at all likely	Very likely	Neutral			.	Yes	Yes	Yes	No	Yes	No	.	No	.	Yes	Yes	Yes	Yes	0	Yes	No	No	No	No	No	Female	High School Education (or equivalent)	51-60	Yes	No	No	No
203	No	Never	No	Every 1-2 months	Not at all likely	Not at all likely	Very likely	Somewhat likely	Very likely	Neutral	Not at all likely	Somewhat likely	Not at all likely	Not at all likely	Somewhat likely	Very likely	Very likely	Very likely	Very likely			No	No	No	No	No	No	No	No	No	No	Yes	No	No	No	10	No	No	No	No	No	Yes	Female	High School Education (or equivalent)	51-60	No	No	No	No
204	No	Never	No	Every 7-12 months	Very likely	Very likely	Very likely	Neutral	Somewhat likely	Neutral	Somewhat likely	Neutral	Somewhat likely	Not very likely	Very likely	Very likely	Somewhat likely	Somewhat likely	Somewhat likely			No	Yes	No	No	No	No	No	No	No	No	Yes	No	No	No	15	Yes	No	No	No	No	No	Female	College Education (or equivalent)	18-30	No	No	No	Yes
205	No	Never	No	Every 7-12 months	Not at all likely	Not at all likely	Not at all likely	Very likely	Very likely	Not at all likely	Not at all likely	Not at all likely	Not at all likely	Not at all likely	Very likely	Very likely	Very likely	Not at all likely	Very likely			Yes	No	No	No	No	No	No	No	No	No	Yes	No	Yes	Yes	10	Yes	No	No	No	No	No	Female	Graduate Education (or equivalent)	31-40	No	No	No	Yes
206	No	Always	Yes	Every 7-12 months	Somewhat likely	Somewhat likely	Somewhat likely	Somewhat likely	Somewhat likely	Somewhat likely	Somewhat likely	Somewhat likely	Somewhat likely	Somewhat likely	Somewhat likely	Somewhat likely	Somewhat likely	Somewhat likely	Somewhat likely			Yes	Yes	No	Yes	Yes	Yes	Yes	Yes	Yes	Yes	Yes	Yes	Yes	Yes	0	Yes	Yes	No	No	No	No	.	High School Education (or equivalent)	31-40	Yes	No	No	No
207	No	Sometimes	No	Every 3-6 months	Somewhat likely	Very likely	Somewhat likely	Somewhat likely	Very likely	Very likely	Neutral	Neutral	Neutral	Somewhat likely	Very likely	Very likely	Very likely	Not very likely	Somewhat likely	Very likely	fear of side effects death associated with vaccines	Yes	Yes	No	Yes	Yes	Yes	No	No	No	No	No	No	Yes	Yes	20	No	No	No	No	No	Yes	Female	Graduate Education (or equivalent)	31-40	No	No	No	No
208	No	Never	No	Every 2-3 years	Not at all likely	Not very likely	Not at all likely	Not at all likely	Very likely	Neutral	Neutral	Neutral	Neutral	Neutral	Not at all likely	Not very likely	Neutral	Not at all likely	Very likely	Very likely	vaccines are not immunizations and big pharma has been found to put mercury and other harmful things in them without foresight or regulation	Yes	No	No	No	Yes	Yes	No	Yes	No	Yes	No	Yes	Yes	Yes	0	No	No	No	No	No	Yes	Male	College Education (or equivalent)	18-30	Yes	No	No	No
209	No	Always	Yes	Every 7-12 months	Very likely	Very likely	Very likely	Neutral	Somewhat likely	Very likely	Very likely	Neutral	Not at all likely	Not at all likely	Not very likely	Not very likely	Not very likely	Not at all likely	Not at all likely			Yes	Yes	No	No	No	No	No	No	No	No	Yes	No	Yes	Yes	20	No	No	No	No	No	Yes	Female	College Education (or equivalent)	18-30	No	No	No	Yes
210	No	Never	No	Every 1-2 months	Neutral	Neutral	Neutral	Neutral	Very likely	Very likely	Somewhat likely	Neutral	Not at all likely	Not very likely	Very likely	Somewhat likely	Very likely	Somewhat likely	.			Yes	.	No	No	Yes	No	No	No	No	No	Yes	No	No	No	0	No	Yes	No	No	No	No	Female	Less than High School Education (or equivalent)	18-30	No	No	No	No
211	No	Sometimes	No	Every 7-12 months	Somewhat likely	Very likely	Very likely	Very likely	Not very likely	Somewhat likely	Somewhat likely	Very likely	Somewhat likely	Somewhat likely	Not at all likely	Neutral	Not very likely	Neutral	Neutral			No	Yes	No	No	Yes	No	No	No	No	No	No	Yes	Yes	Yes	10	No	No	No	No	No	Yes	Male	High School Education (or equivalent)	18-30	Yes	No	No	No
212	No	Sometimes	No	Every 1-2 months	Not very likely	Not very likely	Not very likely	Not very likely	Not very likely	Not very likely	Not very likely	Not very likely	Not very likely	Not very likely	Not very likely	Not very likely	Not very likely	Not very likely	Not very likely			No	No	No	Yes	No	No	No	Yes	No	.	Yes	Yes	Yes	Yes	10	No	Yes	No	No	No	No	Female	High School Education (or equivalent)	61-70	Yes	No	No	No
213	No	Always	Yes	Every 3-6 months	Neutral	Very likely	Neutral	Neutral	Neutral	Very likely	Very likely	Somewhat likely	Neutral	Not at all likely	Neutral	Not at all likely	Not at all likely	Neutral	Not at all likely			Yes	Yes	No	No	Yes	No	Yes	No	Yes	No	No	Yes	Yes	Yes	.	No	No	No	No	Yes	No	Female	College Education (or equivalent)	51-60	No	No	No	No
214	Yes	Always	Yes	Every 3-6 months	Very likely	Very likely	Not at all likely	Not at all likely	Not at all likely	Neutral	Somewhat likely	Not at all likely	Not at all likely	Not at all likely	Not at all likely	Not at all likely	Not at all likely	Not at all likely	Not at all likely			Yes	Yes	No	Yes	No	Yes	No	No	No	Yes	Yes	Yes	Yes	No	20	No	No	No	Yes	No	Yes	Female	College Education (or equivalent)	31-40	No	No	Yes	No
215	No	.	.	.	Somewhat likely	Somewhat likely	Very likely	Somewhat likely	Not at all likely	Very likely	Very likely	Not at all likely	Not at all likely	Not at all likely	Not at all likely	Very likely	Very likely	Somewhat likely	Not at all likely			Yes	Yes	No	Yes	No	Yes	No	Yes	No	Yes	Yes	No	Yes	Yes	0	No	No	No	No	No	Yes	Female	College Education (or equivalent)	51-60	Yes	No	No	No
216	No	Always	No	Every 2-3 years	Neutral	Very likely	Neutral	Very likely	Not at all likely	Very likely	Neutral	Very likely	Not at all likely	Not at all likely	Not at all likely	Not at all likely	Not very likely	Not at all likely	Not at all likely			Yes	Yes	No	No	Yes	Yes	No	No	No	No	No	No	Yes	Yes	10	No	No	No	No	No	Yes	Female	Graduate Education (or equivalent)	51-60	No	No	No	No
217	Yes	Sometimes	No	Every 3-6 months	Neutral	Not at all likely	Neutral	Not at all likely	Not at all likely	Very likely	Very likely	Very likely	Not at all likely	Not at all likely	Very likely	Very likely	Not at all likely	Not at all likely	Not at all likely			Yes	Yes	No	Yes	Yes	Yes	No	Yes	No	Yes	Yes	Yes	Yes	No	.	No	No	No	Yes	No	No	Female	Less than High School Education (or equivalent)	41-50	No	No	Yes	No
218	Yes	Sometimes	Yes	Every 1-2 months	Not at all likely	Not at all likely	Not at all likely	Not very likely	Not at all likely	Very likely	Very likely	Not at all likely	Not at all likely	Very likely	Not at all likely	Very likely	Not at all likely	Not at all likely	Not at all likely			Yes	Yes	Yes	Yes	No	Yes	Yes	Yes	No	Yes	Yes	Yes	Yes	No	0	No	No	No	No	No	Yes	Female	High School Education (or equivalent)	41-50	No	No	Yes	No
219	No	Always	Yes	Every 3-6 months	Not at all likely	Very likely	Not at all likely	Not at all likely	Not at all likely	Very likely	Very likely	Not at all likely	Not at all likely	Not at all likely	Not at all likely	Not at all likely	Not at all likely	Not at all likely	Not at all likely			Yes	Yes	Yes	Yes	No	Yes	No	No	No	No	No	Yes	Yes	Yes	20	No	No	No	No	Yes	No	Male	Graduate Education (or equivalent)	51-60	No	No	No	No
220	No	Always	Yes	Every 3-6 months	Neutral	Very likely	Very likely	Very likely	Neutral	Neutral	Neutral	Neutral	Neutral	Very likely	Very likely	Neutral	Neutral	Somewhat likely	Neutral			Yes	Yes	Yes	No	Yes	No	No	No	No	No	Yes	Yes	Yes	Yes	20	Yes	No	No	No	No	No	Female	College Education (or equivalent)	41-50	Yes	No	No	No
221	Yes	Sometimes	Yes	Every 7-12 months	Somewhat likely	Somewhat likely	Somewhat likely	Somewhat likely	Somewhat likely	.	Not very likely	Somewhat likely	Not at all likely	Very likely	Not at all likely	Not at all likely	Not at all likely	Not very likely	Neutral			Yes	Yes	No	Yes	No	Yes	No	No	No	No	No	Yes	Yes	Yes	10	No	No	No	No	No	Yes	Male	High School Education (or equivalent)	41-50	No	No	Yes	No
222	No	Sometimes	Yes	Every 5 years	Very likely	Very likely	Very likely	Somewhat likely	Neutral	Very likely	Very likely	Very likely	Very likely	Not very likely	Not very likely	Not at all likely	Very likely	Very likely	Very likely			Yes	Yes	No	Yes	No	Yes	No	Yes	No	Yes	Yes	Yes	Yes	Yes	10	.	.	.	.	.	.	Male	High School Education (or equivalent)	41-50	No	Yes	No	No
223	Yes	Never	No	Every 10 years	.	.	.	.	.	.	.	.	.	.	.	.	.	.	.			Yes	Yes	No	No	No	Yes	No	No	No	No	Yes	No	Yes	No	10	No	No	No	No	No	Yes	Female	Less than High School Education (or equivalent)	18-30	No	No	Yes	No
224	No	Always	No	Every 3-6 months	Somewhat likely	Very likely	Not at all likely	Very likely	Somewhat likely	Very likely	Very likely	Very likely	Not very likely	Not at all likely	Not at all likely	Very likely	Not at all likely	Not at all likely	Not at all likely			Yes	Yes	No	No	Yes	No	No	No	No	No	Yes	Yes	Yes	Yes	20	No	No	No	No	No	Yes	Female	College Education (or equivalent)	41-50	Yes	No	No	No
225	Yes	Sometimes	Yes	Every 3-6 months	Very likely	Very likely	Very likely	Very likely	Neutral	Very likely	Very likely	Very likely	Very likely	Not at all likely	Not at all likely	Very likely	Very likely	Very likely	Very likely	Very likely	If they are necessary?	No	Yes	No	No	No	No	No	No	No	No	Yes	No	Yes	No	15	No	Yes	No	No	No	No	Female	Less than High School Education (or equivalent)	31-40	No	No	Yes	No
226	Yes	Sometimes	No	Every 10 years	Somewhat likely	Neutral	Not very likely	Not very likely	Somewhat likely	Somewhat likely	Somewhat likely	Somewhat likely	Somewhat likely	Neutral	Very likely	Neutral	Neutral	Somewhat likely	Neutral			Yes	Yes	No	Yes	No	Yes	No	Yes	No	Yes	Yes	Yes	Yes	Yes	20	Yes	No	No	No	No	No	Male	High School Education (or equivalent)	31-40	No	No	Yes	No
227	No	Never	Yes	Every 7-12 months	Very likely	Very likely	Very likely	Very likely	Very likely	Very likely	Very likely	Very likely	Not very likely	Not at all likely	Very likely	Very likely	Not very likely	Not at all likely	Neutral			Yes	Yes	No	No	No	No	No	No	No	No	Yes	Yes	Yes	Yes	20	No	No	No	No	No	Yes	Female	College Education (or equivalent)	18-30	Yes	No	No	No
228	Yes	Never	No	Every 7-12 months	Not at all likely	Not at all likely	Not at all likely	Neutral	Somewhat likely	Very likely	Very likely	Very likely	Very likely	Very likely	Very likely	Somewhat likely	Not very likely	Not very likely	Not very likely			Yes	Yes	No	No	No	No	No	No	No	No	Yes	No	Yes	Yes	20	No	No	No	No	No	Yes	Female	Less than High School Education (or equivalent)	18-30	No	No	Yes	No
229	No	Always	Yes	Every 3-6 months	Neutral	Not at all likely	Not at all likely	Not at all likely	Neutral	Very likely	Very likely	Very likely	Very likely	Very likely	Very likely	Very likely	Not at all likely	Not at all likely	Neutral			Yes	Yes	No	No	No	No	No	No	No	No	Yes	Yes	Yes	Yes	0	Yes	No	No	No	No	No	Female	College Education (or equivalent)	31-40	No	No	No	No
230	No	Sometimes	Yes	Every 1-2 months	Not at all likely	Very likely	Not at all likely	Not at all likely	Not at all likely	Very likely	Not at all likely	Not at all likely	Neutral	Not at all likely	Very likely	Not at all likely	Not at all likely	Very likely	Not at all likely			Yes	Yes	Yes	No	Yes	No	No	No	No	Yes	No	Yes	Yes	Yes	0	Yes	Yes	No	No	No	No	Male	Less than High School Education (or equivalent)	41-50	No	No	No	No
231	Yes	Sometimes	No	Every 3-6 months	Not very likely	Not at all likely	Very likely	Somewhat likely	Neutral	Very likely	Somewhat likely	Neutral	Neutral	Not at all likely	Somewhat likely	Not very likely	Somewhat likely	Very likely	Somewhat likely			Yes	Yes	No	Yes	Yes	Yes	No	Yes	No	Yes	Yes	Yes	Yes	Yes	10	No	No	No	Yes	No	No	Female	High School Education (or equivalent)	31-40	No	No	Yes	No
232	No	Sometimes	No	Every 7-12 months	Somewhat likely	Very likely	Very likely	Very likely	Very likely	Neutral	Somewhat likely	Very likely	Very likely	Neutral	Somewhat likely	Very likely	Somewhat likely	Somewhat likely	Neutral			Yes	Yes	No	No	Yes	No	No	No	No	No	Yes	No	Yes	Yes	20	No	No	No	No	No	Yes	Female	High School Education (or equivalent)	31-40	No	No	Yes	No
233	No	Never	No	Every 5 years	Somewhat likely	Somewhat likely	Neutral	Very likely	Somewhat likely	Neutral	Neutral	Somewhat likely	Neutral	Somewhat likely	Not very likely	Somewhat likely	Neutral	Not very likely	Neutral			Yes	Yes	No	Yes	Yes	Yes	No	Yes	No	Yes	Yes	Yes	Yes	Yes	20	No	No	No	No	No	Yes	Male	High School Education (or equivalent)	18-30	No	No	No	No
234	No	Never	No	Every 1-2 months	Neutral	Somewhat likely	Not at all likely	Not at all likely	Neutral	Neutral	Somewhat likely	Neutral	Neutral	Somewhat likely	Somewhat likely	Neutral	Not very likely	Not very likely	Neutral			No	Yes	No	No	No	No	No	No	No	No	No	No	Yes	Yes	20	Yes	No	No	No	No	No	Female	Less than High School Education (or equivalent)	18-30	No	No	No	No
235	No	Never	No	Every 1-2 months	Not at all likely	Neutral	Neutral	Neutral	Very likely	Not very likely	Not very likely	Not very likely	Not very likely	Neutral	Somewhat likely	Not very likely	.	Not very likely	.			Yes	No	Yes	No	No	Yes	No	.	No	No	No	No	Yes	Yes	0	Yes	No	No	No	No	No	Female	College Education (or equivalent)	31-40	Yes	No	No	No
236	Yes	Never	No	Every 2-3 years	.	.	Not at all likely	Not at all likely	Neutral	Very likely	Very likely	Very likely	Somewhat likely	.	Not at all likely	Somewhat likely	Very likely	Somewhat likely	Neutral			Yes	Yes	No	No	No	No	No	No	No	No	Yes	No	Yes	No	20	No	No	No	No	No	Yes	Male	High School Education (or equivalent)	18-30	No	No	Yes	No
237	No	Sometimes	No	Every 7-12 months	Somewhat likely	Very likely	Very likely	Very likely	Very likely	Very likely	Very likely	Somewhat likely	Neutral	Somewhat likely	Not very likely	Somewhat likely	Neutral	Not at all likely	Neutral			No	Yes	No	No	Yes	No	No	No	No	No	Yes	No	Yes	Yes	20	Yes	No	No	No	No	No	Female	College Education (or equivalent)	18-30	Yes	No	No	No
238	No	Always	Yes	Every 1-2 months	Very likely	Very likely	Very likely	Not at all likely	Very likely	Very likely	Very likely	Not at all likely	Not at all likely	Very likely	Very likely	Not at all likely	Not at all likely	Not at all likely	Not at all likely			Yes	Yes	Yes	Yes	Yes	Yes	No	Yes	Yes	Yes	Yes	Yes	Yes	Yes	0	Yes	No	No	No	No	No	Male	College Education (or equivalent)	41-50	No	Yes	No	No
239	No	Sometimes	No	Every 1-2 months	Somewhat likely	Neutral	Not at all likely	Not at all likely	Very likely	Not at all likely	Not very likely	Not at all likely	Not at all likely	Not very likely	Very likely	Very likely	Very likely	Not at all likely	Not at all likely			Yes	No	No	Yes	Yes	Yes	No	Yes	No	Yes	Yes	Yes	Yes	Yes	0	No	Yes	No	No	No	No	Female	High School Education (or equivalent)	18-30	Yes	No	No	No
240	Yes	Sometimes	Yes	Every 3-6 months	Very likely	Very likely	Not at all likely	Not at all likely	Somewhat likely	Somewhat likely	Somewhat likely	Neutral	Neutral	Neutral	Not at all likely	Neutral	Not at all likely	Not at all likely	Not at all likely			Yes	Yes	.	No	No	No	No	No	No	No	No	Yes	Yes	No	10	No	No	No	No	No	Yes	Male	College Education (or equivalent)	51-60	No	No	Yes	No
241	Yes	Sometimes	Yes	Every 3-6 months	Very likely	Very likely	Not at all likely	Not at all likely	Very likely	Very likely	Very likely	.	Not at all likely	Neutral	Not at all likely	Neutral	Not at all likely	Not at all likely	Not at all likely			Yes	Yes	No	Yes	Yes	No	No	No	No	No	No	No	Yes	Yes	10	No	No	No	No	No	Yes	Male	High School Education (or equivalent)	18-30	No	No	Yes	No
242	No	Always	Yes	Every 7-12 months	Neutral	Very likely	Neutral	Very likely	Not at all likely	Neutral	Neutral	Very likely	Not at all likely	Not at all likely	Not at all likely	Not at all likely	Neutral	Not at all likely	Not at all likely			Yes	Yes	No	No	No	No	No	No	No	No	Yes	No	Yes	No	15	Yes	No	No	No	No	No	Female	College Education (or equivalent)	31-40	No	No	No	No
243	Yes	Sometimes	Yes	Every 7-12 months	.	.	.	.	.	.	.	.	.	.	.	.	.	.	.			Yes	Yes	No	No	No	No	No	No	No	No	Yes	No	Yes	Yes	10	No	No	No	No	No	Yes	.	.	18-30	.	.	.	.
244	No	Always	Yes	Every 3-6 months	Somewhat likely	Very likely	Neutral	Not very likely	Very likely	Very likely	Very likely	Somewhat likely	Neutral	Neutral	Not very likely	Somewhat likely	Somewhat likely	Neutral	Somewhat likely			Yes	Yes	No	No	No	Yes	No	Yes	No	Yes	No	Yes	Yes	Yes	0	No	No	No	No	No	Yes	Female	Graduate Education (or equivalent)	.	.	.	.	.
245	No	Never	No	Every 2-3 years	Neutral	Neutral	Neutral	Neutral	Neutral	Neutral	Not at all likely	Neutral	Neutral	Very likely	Not at all likely	Very likely	Very likely	Neutral	Neutral			No	Yes	No	No	No	Yes	No	Yes	Yes	No	Yes	No	Yes	No	.	.	.	.	.	.	.	.	.	.	.	.	.	.
246	No	Sometimes	No	Every 3-6 months	Neutral	Somewhat likely	Very likely	Very likely	Neutral	Somewhat likely	Somewhat likely	Very likely	Very likely	Neutral	Not at all likely	Somewhat likely	Very likely	Not at all likely	Very likely			No	No	No	No	No	No	No	No	No	No	Yes	No	Yes	No	20	Yes	No	No	No	No	No	Female	College Education (or equivalent)	18-30	No	No	No	No
247	No	Always	Yes	Every 3-6 months	Somewhat likely	Very likely	Neutral	Neutral	Neutral	Somewhat likely	Very likely	Neutral	Neutral	Neutral	Somewhat likely	Neutral	Neutral	Neutral	Neutral			Yes	Yes	No	No	Yes	No	No	Yes	.	Yes	Yes	Yes	Yes	Yes	10	Yes	No	No	No	No	No	Male	College Education (or equivalent)	18-30	Yes	No	No	No
248	No	Always	No	Every 3-6 months	Very likely	Very likely	Neutral	Neutral	Very likely	Very likely	Very likely	Very likely	Not at all likely	Very likely	Not at all likely	Very likely	Not at all likely	Not at all likely	Not at all likely			Yes	Yes	Yes	No	Yes	No	No	No	No	No	No	No	Yes	Yes	20	No	No	No	No	Yes	No	Female	College Education (or equivalent)	51-60	Yes	No	No	No
249	No	Never	No	Every 1-2 months	Not at all likely	Somewhat likely	Not at all likely	Not at all likely	Not at all likely	Very likely	Not at all likely	Very likely	Very likely	Very likely	Very likely	Very likely	Very likely	Very likely	Very likely			Yes	No	Yes	No	No	No	No	No	No	No	Yes	No	Yes	Yes	0	Yes	No	No	No	No	No	.	High School Education (or equivalent)	41-50	Yes	No	No	No
250	No	Always	Yes	Every 7-12 months	Very likely	Very likely	Neutral	Neutral	Neutral	Very likely	Very likely	Neutral	Neutral	Not at all likely	Not at all likely	Not at all likely	Not at all likely	Somewhat likely	Neutral			Yes	Yes	No	Yes	No	Yes	No	Yes	No	Yes	Yes	Yes	Yes	Yes	20	Yes	No	No	No	No	No	Female	College Education (or equivalent)	31-40	No	No	No	No
251	No	Never	No	Every 7-12 months	Neutral	Somewhat likely	Neutral	Somewhat likely	Neutral	Very likely	Very likely	Somewhat likely	Very likely	Not at all likely	Neutral	Very likely	Very likely	Somewhat likely	Not at all likely			Yes	Yes	No	Yes	No	Yes	No	Yes	No	Yes	Yes	Yes	Yes	Yes	20	No	No	No	No	No	Yes	Female	College Education (or equivalent)	18-30	No	No	Yes	No
252	No	Sometimes	Yes	Every 7-12 months	Somewhat likely	Somewhat likely	Neutral	Neutral	Very likely	Very likely	Very likely	Very likely	Somewhat likely	Neutral	Neutral	Somewhat likely	Very likely	Somewhat likely	Very likely			Yes	Yes	No	Yes	No	No	No	No	No	No	Yes	No	Yes	Yes	10	No	No	No	No	No	Yes	Female	High School Education (or equivalent)	31-40	No	No	Yes	No
253	No	Sometimes	No	Every 1-2 months	Not very likely	Very likely	Very likely	Very likely	Neutral	Very likely	Somewhat likely	Neutral	Neutral	Neutral	Not very likely	Somewhat likely	Not very likely	Not very likely	Somewhat likely			Yes	Yes	No	No	No	No	No	No	No	No	Yes	Yes	Yes	Yes	20	Yes	No	No	No	No	No	Female	High School Education (or equivalent)	18-30	No	No	No	No
254	No	Never	No	Every 7-12 months	Not very likely	Neutral	Neutral	Neutral	Very likely	Neutral	Neutral	Not at all likely	Not at all likely	Not at all likely	Not at all likely	Very likely	Very likely	Neutral	Very likely			Yes	No	No	Yes	Yes	Yes	No	Yes	No	Yes	Yes	Yes	Yes	Yes	20	No	No	No	No	No	Yes	Male	College Education (or equivalent)	18-30	Yes	No	No	No
255	No	Never	No	Every 3-6 months	Very likely	Very likely	.	Very likely	Not very likely	Neutral	Neutral	Not at all likely	Not at all likely	Very likely	Neutral	Not at all likely	Not at all likely	Not at all likely	Not at all likely			Yes	Yes	No	Yes	Yes	Yes	No	No	No	.	No	Yes	Yes	Yes	20	Yes	No	No	No	No	No	.	High School Education (or equivalent)	.	No	No	No	No
256	No	Sometimes	No	Every 3-6 months	Neutral	Somewhat likely	Not at all likely	Not at all likely	Very likely	Very likely	Somewhat likely	Neutral	Neutral	Not very likely	Not very likely	Neutral	Not very likely	Neutral	Neutral			Yes	Yes	No	No	No	No	No	No	No	No	No	No	No	No	20	Yes	No	No	No	No	No	.	College Education (or equivalent)	18-30	Yes	No	No	No
257	No	Sometimes	No	Every 3-6 months	Not at all likely	Not at all likely	Not at all likely	Not at all likely	Somewhat likely	Not very likely	Neutral	Neutral	Neutral	Neutral	Neutral	Very likely	Neutral	Neutral	Neutral			Yes	No	No	No	Yes	.	No	No	No	No	Yes	No	Yes	Yes	0	No	Yes	No	No	No	No	Female	High School Education (or equivalent)	51-60	No	No	No	No
258	No	Sometimes	Yes	Every 7-12 months	Neutral	Somewhat likely	Very likely	Very likely	Very likely	Very likely	Very likely	Very likely	Not very likely	Very likely	Not at all likely	Very likely	Neutral	Neutral	Neutral			No	No	No	No	No	No	No	No	No	No	Yes	Yes	Yes	Yes	0	Yes	No	No	No	No	No	Female	High School Education (or equivalent)	18-30	Yes	No	No	No
259	No	Always	No	Every 3-6 months	Neutral	Very likely	Neutral	Neutral	Somewhat likely	Very likely	Very likely	Very likely	Very likely	Very likely	Neutral	Neutral	Neutral	Neutral	Neutral			Yes	Yes	No	Yes	No	No	No	No	No	No	Yes	Yes	Yes	No	10	No	No	No	No	Yes	No	Female	High School Education (or equivalent)	41-50	No	No	No	No
260	No	Sometimes	No	Every 7-12 months	Very likely	Very likely	Very likely	Very likely	Somewhat likely	Very likely	Somewhat likely	Somewhat likely	Somewhat likely	Somewhat likely	Somewhat likely	Somewhat likely	.	Neutral	Not at all likely			No	Yes	No	No	Yes	Yes	No	No	No	No	Yes	No	No	No	20	Yes	No	No	No	No	No	Female	High School Education (or equivalent)	.	No	No	No	No
261	No	Sometimes	No	Every 2-3 years	Neutral	Somewhat likely	Neutral	Neutral	Somewhat likely	Somewhat likely	Somewhat likely	Somewhat likely	Neutral	Neutral	Somewhat likely	Very likely	Neutral	Neutral	Neutral			Yes	No	No	No	No	No	No	No	No	No	Yes	Yes	Yes	Yes	20	Yes	No	No	No	No	No	.	High School Education (or equivalent)	18-30	No	No	No	No
262	No	Sometimes	No	Every 7-12 months	Very likely	Very likely	Not at all likely	Not at all likely	Somewhat likely	Somewhat likely	Neutral	Not very likely	Neutral	Neutral	Not at all likely	Not very likely	Somewhat likely	Somewhat likely	Somewhat likely	Very likely	exercises and healthy food habits	Yes	Yes	No	Yes	No	Yes	No	Yes	No	Yes	Yes	Yes	Yes	Yes	15	No	No	No	No	Yes	No	Male	Graduate Education (or equivalent)	41-50	No	No	No	No
263	No	Always	Yes	Every 3-6 months	Very likely	Somewhat likely	Neutral	Neutral	Neutral	Very likely	Very likely	Somewhat likely	Somewhat likely	Very likely	Not at all likely	Not very likely	Neutral	Neutral	Neutral			Yes	Yes	No	Yes	No	Yes	No	Yes	No	No	No	Yes	Yes	Yes	15	No	Yes	No	No	No	No	Female	College Education (or equivalent)	51-60	Yes	No	No	No
264	No	Sometimes	No	Every 7-12 months	Not at all likely	Very likely	Not at all likely	Neutral	Somewhat likely	Not at all likely	Somewhat likely	Not at all likely	Not at all likely	Not at all likely	Not at all likely	Somewhat likely	Not at all likely	Not at all likely	Not at all likely			No	Yes	No	No	Yes	No	No	No	No	No	Yes	No	Yes	Yes	10	Yes	No	No	No	No	No	Female	High School Education (or equivalent)	18-30	Yes	No	No	No
265	No	Always	Yes	Every 7-12 months	Very likely	Very likely	Very likely	Very likely	Not at all likely	Somewhat likely	Not at all likely	Not at all likely	Not at all likely	Not at all likely	Not at all likely	Neutral	Not at all likely	Somewhat likely	Not at all likely			Yes	Yes	Yes	No	No	No	No	No	No	No	No	No	Yes	Yes	20	No	Yes	No	No	No	No	Male	High School Education (or equivalent)	61-70	No	No	No	No
266	No	Sometimes	Yes	Every 3-6 months	Very likely	Very likely	Very likely	Very likely	Very likely	Very likely	Very likely	Very likely	Very likely	Very likely	Very likely	Very likely	Very likely	Very likely	Very likely			Yes	Yes	No	Yes	Yes	Yes	No	Yes	No	Yes	Yes	Yes	Yes	Yes	0	No	Yes	No	No	No	No	Female	High School Education (or equivalent)	18-30	Yes	No	No	No
267	No	Sometimes	No	Every 7-12 months	Somewhat likely	Very likely	Very likely	Very likely	Not very likely	Somewhat likely	Somewhat likely	Neutral	Not very likely	Neutral	Neutral	Neutral	Not very likely	Not very likely	Not very likely			No	Yes	Yes	No	Yes	No	No	No	No	No	No	Yes	Yes	Yes	15	No	.	No	No	No	Yes	Female	High School Education (or equivalent)	51-60	No	No	No	No
268	Yes	Never	No	Every 2-3 years	Very likely	Very likely	.	Not at all likely	Not at all likely	Very likely	Very likely	Somewhat likely	Somewhat likely	Not at all likely	Somewhat likely	Very likely	Very likely	Not at all likely	Not at all likely			Yes	Yes	No	No	No	No	No	No	No	No	Yes	No	Yes	Yes	20	No	No	No	No	No	Yes	Male	Less than High School Education (or equivalent)	31-40	No	No	Yes	No
269	Yes	Always	No	Every 7-12 months	Not very likely	Not at all likely	Not very likely	Not very likely	Neutral	Not at all likely	Not at all likely	Not at all likely	Not at all likely	Not at all likely	Not at all likely	Not at all likely	Not very likely	Not very likely	Not very likely			Yes	Yes	No	Yes	Yes	Yes	No	Yes	No	Yes	Yes	Yes	Yes	Yes	.	No	No	No	No	No	Yes	Male	High School Education (or equivalent)	31-40	No	No	Yes	No
270	Yes	Always	No	Every 3-6 months	Very likely	Very likely	Neutral	Neutral	Not very likely	Very likely	Very likely	Somewhat likely	Neutral	Neutral	Not at all likely	Not at all likely	Not at all likely	Not at all likely	Not very likely			Yes	Yes	No	Yes	Yes	Yes	No	No	Yes	Yes	No	No	Yes	Yes	15	No	No	No	Yes	No	No	Female	High School Education (or equivalent)	51-60	No	No	Yes	No
271	No	Sometimes	No	Every 10 years	Neutral	Somewhat likely	Very likely	Somewhat likely	Somewhat likely	Neutral	Neutral	Somewhat likely	Neutral	Neutral	Neutral	Very likely	Somewhat likely	Neutral	Neutral			Yes	Yes	No	Yes	Yes	No	No	Yes	No	No	Yes	No	Yes	No	10	No	No	No	No	No	Yes	Female	High School Education (or equivalent)	31-40	Yes	No	No	No
272	No	Sometimes	No	Every 3-6 months	Somewhat likely	Not at all likely	.	Neutral	Neutral	Neutral	Neutral	Neutral	Neutral	Neutral	Neutral	Neutral	Neutral	Neutral	Neutral			Yes	Yes	No	Yes	No	Yes	No	Yes	No	Yes	No	Yes	Yes	Yes	10	Yes	Yes	No	No	No	No	Female	Graduate Education (or equivalent)	41-50	Yes	No	No	No
273	No	Sometimes	No	Every 1-2 months	Very likely	Very likely	Not at all likely	Not at all likely	Not at all likely	Somewhat likely	Somewhat likely	Neutral	Somewhat likely	Not at all likely	Not at all likely	Not at all likely	Neutral	Not at all likely	Not at all likely			Yes	Yes	No	No	Yes	No	No	No	No	No	Yes	Yes	Yes	Yes	20	Yes	No	No	No	No	No	Female	High School Education (or equivalent)	31-40	No	No	No	No
274	No	Always	Yes	Every 1-2 months	Very likely	Very likely	Very likely	Very likely	Neutral	Very likely	Very likely	Neutral	Neutral	Very likely	Neutral	Very likely	Neutral	Very likely	Neutral			Yes	Yes	Yes	No	Yes	No	No	No	No	No	.	No	Yes	No	15	Yes	Yes	No	No	No	No	Female	High School Education (or equivalent)	51-60	Yes	No	No	No
275	No	Always	Yes	Every 1-2 months	Somewhat likely	Very likely	Very likely	Very likely	Very likely	Very likely	Very likely	Very likely	Very likely	Very likely	Neutral	.	Not very likely	Neutral	Very likely			Yes	Yes	No	Yes	Yes	Yes	No	Yes	No	Yes	Yes	Yes	Yes	Yes	0	Yes	No	No	No	No	No	Female	High School Education (or equivalent)	18-30	Yes	No	No	No
276	No	Sometimes	Yes	Every 7-12 months	Somewhat likely	Somewhat likely	Somewhat likely	Somewhat likely	Not very likely	Very likely	Very likely	Not very likely	Not very likely	Not at all likely	Not very likely	Neutral	Not very likely	Not very likely	Not at all likely			Yes	Yes	No	No	Yes	No	No	No	No	No	Yes	No	Yes	Yes	15	Yes	No	No	No	No	No	Female	College Education (or equivalent)	31-40	Yes	No	No	No
277	No	Never	No	Every 7-12 months	Not very likely	Somewhat likely	Neutral	Neutral	Very likely	Neutral	.	Neutral	Neutral	Neutral	Somewhat likely	Somewhat likely	Neutral	Somewhat likely	Very likely			Yes	No	.	Yes	No	Yes	No	Yes	No	Yes	No	Yes	No	No	15	No	No	No	No	No	Yes	Female	College Education (or equivalent)	31-40	No	No	No	No
278	No	Always	Yes	Every 3-6 months	Neutral	Very likely	Neutral	Neutral	Very likely	Very likely	Somewhat likely	Neutral	Not very likely	Neutral	Not very likely	Somewhat likely	Somewhat likely	Not at all likely	Not very likely			No	Yes	No	No	No	No	No	No	No	No	.	Yes	Yes	No	0	No	No	No	No	No	Yes	Female	College Education (or equivalent)	31-40	Yes	No	No	No
279	No	Never	No	Every 1-2 months	Not very likely	Neutral	Neutral	Neutral	Very likely	Neutral	Neutral	Very likely	Very likely	Very likely	Neutral	Very likely	Very likely	Neutral	Neutral			Yes	Yes	No	Yes	Yes	Yes	No	Yes	.	Yes	No	Yes	Yes	Yes	0	Yes	No	No	No	No	No	Male	College Education (or equivalent)	31-40	No	No	No	No
280	No	Sometimes	No	Every 1-2 months	Somewhat likely	Very likely	Not very likely	Not very likely	Neutral	Somewhat likely	Somewhat likely	Somewhat likely	Very likely	Somewhat likely	Somewhat likely	Very likely	Neutral	Not very likely	Neutral			No	Yes	Yes	No	No	No	No	No	No	No	No	No	No	No	20	No	No	No	No	No	Yes	Male	High School Education (or equivalent)	51-60	No	Yes	No	No
281	No	Always	No	Every 7-12 months	Very likely	Very likely	Very likely	Very likely	Very likely	Very likely	Very likely	Very likely	Very likely	Very likely	Very likely	Somewhat likely	Very likely	Somewhat likely	Very likely			No	Yes	No	Yes	No	No	No	No	No	No	Yes	No	Yes	No	0	No	No	No	No	Yes	No	Female	High School Education (or equivalent)	41-50	Yes	No	No	No
282	No	Always	Yes	Every 3-6 months	Somewhat likely	Somewhat likely	Somewhat likely	Neutral	Not at all likely	Very likely	Very likely	Very likely	Somewhat likely	Somewhat likely	Somewhat likely	Somewhat likely	Not very likely	Not at all likely	Not at all likely			No	Yes	No	No	Yes	No	No	No	No	No	Yes	No	Yes	Yes	20	No	No	No	No	Yes	No	Male	High School Education (or equivalent)	51-60	No	No	No	No
283	Yes	Always	Yes	Every 7-12 months	Not very likely	Somewhat likely	Not very likely	Not at all likely	Somewhat likely	Very likely	Very likely	Somewhat likely	.	Not very likely	Somewhat likely	Very likely	Very likely	Somewhat likely	Neutral			Yes	Yes	No	Yes	No	Yes	No	Yes	No	Yes	Yes	No	Yes	Yes	15	No	No	No	No	No	Yes	Male	High School Education (or equivalent)	18-30	No	No	Yes	No
284	Yes	Always	Yes	Every 7-12 months	Not very likely	Somewhat likely	Not very likely	Not very likely	Somewhat likely	Somewhat likely	Very likely	Somewhat likely	Somewhat likely	Very likely	Very likely	Not very likely	Very likely	.	Neutral			Yes	Yes	No	No	No	Yes	No	No	No	No	Yes	No	Yes	Yes	15	No	No	No	Yes	No	No	Female	High School Education (or equivalent)	18-30	No	No	Yes	No
285	No	Sometimes	Yes	Every 7-12 months	Neutral	Somewhat likely	Neutral	Not very likely	Very likely	Somewhat likely	Somewhat likely	Not at all likely	Not very likely	Neutral	Not at all likely	Very likely	Somewhat likely	Not at all likely	Not very likely			Yes	Yes	No	Yes	Yes	Yes	No	Yes	No	No	.	Yes	Yes	Yes	0	Yes	No	No	No	No	No	Male	High School Education (or equivalent)	18-30	Yes	No	No	No
286	No	Sometimes	No	Every 7-12 months	Neutral	Somewhat likely	Very likely	Very likely	Somewhat likely	Very likely	Very likely	Very likely	Somewhat likely	Not very likely	Somewhat likely	Very likely	Neutral	Very likely	Neutral			Yes	Yes	No	No	No	Yes	No	Yes	No	Yes	No	Yes	Yes	No	0	Yes	No	No	No	No	No	Female	.	18-30	Yes	No	No	No
287	No	Always	No	Every 1-2 months	Very likely	Very likely	Very likely	Somewhat likely	Neutral	Very likely	Very likely	Very likely	Very likely	Neutral	Not at all likely	Neutral	Not at all likely	Neutral	Neutral			Yes	Yes	No	Yes	No	Yes	No	No	.	No	Yes	No	Yes	Yes	20	No	Yes	No	No	No	No	Female	High School Education (or equivalent)	51-60	No	No	No	No
288	Yes	Never	No	Every 7-12 months	Very likely	Very likely	Not at all likely	Not at all likely	Somewhat likely	Somewhat likely	Somewhat likely	Very likely	Somewhat likely	Not at all likely	Neutral	Somewhat likely	Neutral	Somewhat likely	Neutral			No	Yes	No	No	No	No	No	No	No	No	Yes	No	Yes	No	20	No	No	No	No	No	Yes	Female	High School Education (or equivalent)	18-30	No	No	Yes	No
289	No	Always	Yes	Every 3-6 months	Not very likely	Very likely	Not at all likely	Not at all likely	Not at all likely	Very likely	Very likely	Not very likely	Not at all likely	Not at all likely	Not at all likely	Not very likely	Not at all likely	Not at all likely	Not at all likely			Yes	Yes	No	Yes	Yes	No	No	No	No	No	Yes	Yes	Yes	Yes	20	No	No	No	No	Yes	No	Female	Graduate Education (or equivalent)	18-30	Yes	No	No	No
290	No	Sometimes	No	Every 2-3 years	Somewhat likely	Somewhat likely	Neutral	Neutral	Very likely	Somewhat likely	Somewhat likely	Not very likely	Very likely	Very likely	Very likely	Somewhat likely	Neutral	Neutral	Not very likely			No	Yes	No	Yes	Yes	No	No	Yes	No	Yes	No	Yes	No	Yes	.	.	.	.	.	.	.	.	.	.	.	.	.	.
291	No	Sometimes	Yes	Every 3-6 months	Neutral	Somewhat likely	Neutral	Neutral	Very likely	Very likely	Very likely	Somewhat likely	Somewhat likely	Not very likely	Somewhat likely	Somewhat likely	Neutral	Not at all likely	Not very likely			Yes	Yes	No	No	No	No	No	No	No	No	Yes	Yes	Yes	Yes	15	Yes	No	No	No	No	No	Female	High School Education (or equivalent)	31-40	Yes	No	No	No
292	No	Always	Yes	Every 3-6 months	Very likely	Very likely	Very likely	Very likely	Very likely	Very likely	Very likely	Very likely	Very likely	Very likely	Very likely	Very likely	Very likely	Very likely	Very likely			No	Yes	No	Yes	No	Yes	No	Yes	No	Yes	Yes	Yes	Yes	Yes	0	No	No	No	No	No	Yes	Male	College Education (or equivalent)	41-50	No	Yes	No	No
293	No	Sometimes	No	Every 7-12 months	Somewhat likely	Very likely	Very likely	Somewhat likely	Very likely	Very likely	Very likely	Somewhat likely	Somewhat likely	Neutral	Not very likely	Very likely	Very likely	Somewhat likely	Very likely			No	Yes	No	No	No	No	No	No	No	No	Yes	No	Yes	Yes	10	Yes	No	No	No	No	No	Female	Graduate Education (or equivalent)	41-50	Yes	No	No	Yes
294	No	Sometimes	Yes	Every 1-2 months	Somewhat likely	Somewhat likely	Not at all likely	Not at all likely	Somewhat likely	Somewhat likely	Somewhat likely	Somewhat likely	Not at all likely	Not at all likely	Not at all likely	Somewhat likely	Not at all likely	Not at all likely	Not at all likely			Yes	Yes	Yes	No	No	Yes	No	No	No	No	Yes	Yes	Yes	Yes	20	No	No	No	No	No	Yes	Female	College Education (or equivalent)	51-60	Yes	No	No	No
295	No	Always	No	Every 3-6 months	Not at all likely	Somewhat likely	Somewhat likely	Very likely	Not very likely	Very likely	Very likely	Very likely	Somewhat likely	Not at all likely	Not at all likely	Not at all likely	Neutral	Not at all likely	Neutral			Yes	Yes	No	Yes	Yes	No	No	Yes	No	No	Yes	No	Yes	Yes	20	No	No	No	No	No	Yes	Female	High School Education (or equivalent)	18-30	Yes	No	No	No
296	No	Always	Yes	Every 3-6 months	Somewhat likely	Very likely	Not very likely	Not very likely	Neutral	Very likely	Very likely	Somewhat likely	Neutral	Not very likely	Not at all likely	Not at all likely	Neutral	Not very likely	Neutral			Yes	Yes	No	Yes	No	Yes	No	Yes	No	Yes	No	Yes	Yes	Yes	20	No	Yes	No	No	No	No	Female	High School Education (or equivalent)	61-70	No	No	No	No
297	No	Sometimes	No	Every 3-6 months	Very likely	Very likely	Neutral	Neutral	Very likely	Very likely	Very likely	Not very likely	Not very likely	Not at all likely	Not at all likely	Somewhat likely	Not very likely	Somewhat likely	Not very likely			Yes	Yes	No	Yes	No	Yes	No	Yes	No	Yes	No	Yes	Yes	Yes	20	No	No	No	Yes	No	Yes	Female	Graduate Education (or equivalent)	51-60	Yes	No	No	No
298	No	Always	Yes	Every 2-3 years	Somewhat likely	Very likely	Not at all likely	Not at all likely	Neutral	Very likely	Very likely	Very likely	Neutral	Very likely	Very likely	Neutral	Not very likely	Neutral	Neutral			Yes	Yes	No	Yes	Yes	No	No	Yes	No	Yes	Yes	Yes	Yes	Yes	0	No	No	No	No	Yes	No	Female	High School Education (or equivalent)	51-60	Yes	No	No	No
299	No	Sometimes	No	Every 1-2 months	Very likely	Very likely	Very likely	Very likely	Not very likely	Very likely	Somewhat likely	Not at all likely	Very likely	Very likely	Somewhat likely	Very likely	Not very likely	Neutral	Not very likely			Yes	Yes	No	No	Yes	No	No	No	No	No	Yes	Yes	Yes	Yes	15	Yes	No	No	No	No	No	Female	College Education (or equivalent)	31-40	Yes	No	No	No
300	No	Never	No	Every 3-6 months	Not at all likely	Not very likely	Not at all likely	Not at all likely	Not at all likely	Not at all likely	Not at all likely	Not at all likely	Not at all likely	Not at all likely	Not at all likely	Somewhat likely	Neutral	Not at all likely	Very likely			Yes	Yes	Yes	No	No	No	Yes	No	No	No	Yes	Yes	Yes	Yes	0	No	Yes	No	No	Yes	No	Female	High School Education (or equivalent)	61-70	Yes	No	No	No
301	No	Never	No	Every 1-2 months	Neutral	Neutral	Not at all likely	Not at all likely	Not at all likely	Not at all likely	Neutral	Not at all likely	Not at all likely	Very likely	Neutral	Somewhat likely	Not very likely	Not very likely	Not at all likely			Yes	Yes	No	No	No	No	No	No	No	No	Yes	No	Yes	Yes	0	No	No	No	No	No	No	Male	College Education (or equivalent)	41-50	Yes	No	No	No
302	No	Always	Yes	Every 1-2 months	Somewhat likely	Very likely	Neutral	Not at all likely	Somewhat likely	Somewhat likely	Neutral	Very likely	Very likely	Very likely	Very likely	Very likely	Not very likely	Somewhat likely	Neutral			Yes	Yes	Yes	No	.	No	Yes	No	.	No	No	No	Yes	.	10	Yes	No	No	No	No	No	Female	High School Education (or equivalent)	51-60	No	No	No	No
303	No	Never	No	Every 2-3 years	Not very likely	Neutral	Somewhat likely	Somewhat likely	Neutral	Somewhat likely	Somewhat likely	Somewhat likely	Very likely	Very likely	Somewhat likely	Somewhat likely	Neutral	Neutral	Neutral			Yes	Yes	No	No	No	No	No	No	No	No	No	No	Yes	No	15	No	No	No	No	No	Yes	Male	High School Education (or equivalent)	18-30	No	No	Yes	No
304	No	Always	No	Every 3-6 months	Somewhat likely	Somewhat likely	Somewhat likely	Somewhat likely	Somewhat likely	Somewhat likely	Neutral	Neutral	Neutral	Somewhat likely	Somewhat likely	Somewhat likely	Neutral	Somewhat likely	Somewhat likely			Yes	Yes	No	No	No	No	No	No	No	No	No	No	Yes	No	10	No	No	No	No	No	Yes	Female	Less than High School Education (or equivalent)	18-30	No	No	Yes	No
[truncated: 9 more columns]

## Sheet: KEY
VARIABLE	LABEL
ID	ID
Spanish_Survey	Participant filled out survey in Spanish
Q1	How often do you get vaccines that are recommended to you
Q2	Have you received a vaccine in the last year
Q3	How often do you go to the doctor's office
Q4A	Trust in government agency's recommendations, for example: the Centers for Disease Control (the CDC)
Q4B	My doctor's recommendation
Q4C	My religious beliefs
Q4D	My family or my cultural beliefs
Q4E	Worry about other ingredients in vaccines (chemicals or foods, such as pork or eggs)
Q4F	Knowing why I should get vaccines
Q4G	Knowing which vaccines I need
Q4H	The cost of vaccines
Q4I	The time it takes to get a vaccine
Q4J	My access to reliable transportation
Q4K	Dislike or fear of needles
Q4L	Concern about getting sick if I get a vaccine
Q4M	Belief that I am healthy and do not need vaccines
Q4N	Belief that getting the disease will give me better immunity
Q4O	Preference for using alternative / non-traditional / natural medicines
Q4P	Other
Q4P_Blank_Response	Other factor for decision to get vaccine (specified):
Q5	Are you aware that there are guidelines and recommendations for vaccines for adults?
Q6	Do you think vaccines are beneficial for you?
Q7	Do you have diabetes or heart disease?
Q8	Did you know that there are vaccines that can reduce your risk of infection and keep you out of the hospital if you have diabetes or heart disease?
Q9	Do you have asthma or do you smoke?
Q10	Did you know that vaccines can reduce the chances of people with asthma or smokers getting pneumonia, which is a bacterial infection, causes shortness of breath, requires antibiotics, and can require you to be hospitalized?
Q11	Do you have kidney disease?
Q12	Did you know that there are vaccines that can reduce your risk of infection and keep you out of the hospital if you have kidney disease?
Q13	Do you have liver disease?
Q14	Did you know that there are vaccines that can reduce your risk of infection and keep you out of the hospital if you have liver disease?
Q15	Do you have small children at home, or are you around small children often?
Q16	Did you know that adults who are around small children need a vaccine to decrease the risk of passing pertussis, or whooping cough (a serious and deadly lung infection) to children?
Q17	Did you get vaccines as a child?
Q18	Did you know that pharmacists can give vaccines in the pharmacy, and no appointment is necessary?
Q19	What is the most you would be willing to pay out of pocket for a necessary vaccine?
Medicaid	Medicaid (Caresource, Molina, Buckeye)
Medicare	Medicare
VA	Veterans Affairs
Insurance_340B	340B
Commercial	Commercial/private insurance
NoInsurance	I have no insurance, I pay for all healthcare myself
Gender	What is your gender?
Education	Education Level
Age	How old are you?
AfricanAmerican	African American
African	African
Hispanic	Hispanic
Somali	Somali
Caucasian	Caucasian
Asian	Asian
Other	Other
Other_BlankResponse	Other ethnicity (specified):
Ethnicity	Ethnicity
Marital_Status	Marital Status
Income	Yearly Household Income
Location	Location
Kroger_Clinic	Location Kroger or Clinic
